# Supplementary material for: Paralogs of Slitrk cell adhesion molecules configure excitatory synapse specificity via distinct cellular mechanisms
Source: PLoS Biol. 2025 Dec 18;23(12):e3003576. doi: 10.1371/journal.pbio.3003576 (PMC12742733; doi:10.1371/journal.pbio.3003576)
Supplement: S1 Data — (XLSX) [file pbio.3003576.s002.xlsx]

## Sheet: Fig 1
Panel D									Panel E
Region	Slitrk1 Intensity (normalized to CA1 SO)								Region	Slitrk2 Intensity (normalized to CA1 SO)
CA1 SO	0.989527	0.778842	1.2028	0.990401	1.07051	0.967924			CA1 SO	0.973728	1.18485	0.930831	0.995075	0.997004	0.918514
CA1 SP	0.43896	0.443374	0.621997	0.176972	0.329755	0.344018			CA1 SP	1.38003	1.14453	1.88032	1.34803	1.41808	1.90287
CA1 SR	1.00783	1.09734	0.922912	0.882701	0.995094	1.07167			CA1 SR	1.2154	1.13465	1.22988	1.00422	1.00811	1.23713
	1.09337	1.16661	0.91863	0.933964	1.08723	1.16873				1.137	1.12764	1.1583	0.965287	0.937726	1.17184
	1.16756	1.17225	1.20505	1.04241	1.17053	1.1955				1.33683	1.52584	1.08023	0.810285	0.844187	1.1391
CA1 SLM	0.816069	0.963207	0.91606	0.980084	1.06772	0.837611			CA1 SLM	1.02993	1.3531	1.47196	0.904984	0.897208	1.46678
	1.00274	1.40725	1.20129	0.867616	1.28464	0.971157				0.952337	1.05529	1.03331	0.902452	0.916432	0.977788
	1.00674	1.15621	1.20336	0.90962	1.14654	0.974311				1.16834	1.23101	0.950204	0.814816	0.80347	0.974324
Panel H									Panel I
Region	Slitrk1 Intensity (normalized to CA1 SO)								Region	Slitrk2 Intensity (normalized to CA1 SO)
DG ML	0.851314	0.998745	0.935971	1.11181	1.1964	0.826984			DG ML	1.26481	1.25097	1.06931	0.818547	0.792161	1.10434
	0.844689	0.949544	1.31597	0.988848	1.14785	0.854445				1.33052	1.05803	1.18845	0.881997	0.854159	1.20217
DG GCL	0.28618	0.16209	0.726033	0.133773	0.198051	0.348897			DG GCL	1.35711	1.37311	1.76263	0.806286	0.890127	1.75196
hilus	1.01569	1.14084	0.95424	0.931551	0.979004	1.01009			hilus	1.48146	1.23445	1.21966	0.823484	0.779723	1.37442
Panel J
Slitrk1 colocalization (%)
	Slitrk1 - PSD-95 (WT ΔCre)			Slitrk1 - PSD95 (KO Cre)			Slitrk1 - SHANK2 (WT ΔCre)			Slitrk1 - SHANK2 (KO Cre)
SR	17.4	19.7	37.1	16.5	22.2	18.5	34.6	30.1	42.5	23.5	24.9	22.8
SLM	30.6	42.4	36	21.4	21.9	18.2	34.7	45.1	38.9	20.4	24	17.6
Panel K
Slitrk1 PSD-95:SHANK2 colocaliztion (%)
	SHANK2 - PSD-95 (WT ΔCre)			SHANK2 - PSD-95 (KO Cre)
SR	76.9	73.8	74.4	78.7	69.6	74.3
SLM	74.4	79.2	72.3	73	78.8	66.2
Panel L
Slitrk1 colocalization (%)
	Slitrk1 - PSD-95 (WT ΔCre)			Slitrk1 - PSD95 (KO Cre)			Slitrk1 - SHANK2 (WT ΔCre)			Slitrk1 - SHANK2 (KO Cre)
OML	14.2	17.3	28.5	7.6	11	14.4	23.3	23.8	30.1	9	12.6	14.5
MML	11.8	13.2	31.8	8	12.2	14.4	25.2	23.2	36.1	12	12	15.2
Panel M
Slitrk1 PSD-95:SHANK2 colocaliztion (%)
	SHANK2 - PSD-95 (WT ΔCre)			SHANK2 - PSD-95 (KO Cre)
OML	81.6	75.1	77.1	66.3	71.1	68.1
MML	74.1	68.9	79.9	63.4	68.3	62.1

## Sheet: Fig 2
Panel D					Panel F
Frequency (Hz)		Amplitude (pA)			Frequency (Hz)		Amplitude (pA)
Control	Slitrk1-cKO	Control	Slitrk1-cKO		Control	Slitrk2-cKO	Control	Slitrk2-cKO
0.505303	0.810236	22.2743	11.7616		0.592512	0.888175	7.90342	18.5866
0.139173	1.31476	7.48532	11.0946		1.51805	3.77809	11.115	8.66096
0.216056	2.43938	10.9724	19.5771		1.78217	2.80717	9.6083	14.7468
0.380678	1.67653	11.9649	15.3484		2.95468	0.779819	11.0817	10.2026
0.257804	0.939282	9.31059	10.5157		2.25376	0.53649	14.4289	12.7934
0.115416	1.24494	10.4217	12.8256		2.23529	1.2938	11.0823	8.87107
0.258954	0.811824	8.74284	18.7398		6.75411	2.46019	10.2336	10.3658
1.48881	2.57763	15.468	13.8897		2.18106	0.928589	8.3323	7.41472
0.656173	0.45369	9.46332	15.7371		8.7914	1.04804	12.6399	12.9266
0.4344	1.53581	14.578	18.4236		3.71191	1.53955	11.5581	11.107
1.33385	1.44031	9.97227	10.7682		12.6363	3.68789	10.1183	11.0345
0.801971	1.71194	16.2121	17.245		3.29843	1.66996	14.0629	7.61706
	0.995598		13.4902		1.34312	0.361879	7.59806	7.74482
	0.644402		13.013
Panel H (Left)
Intensity (μA)	Control																	Slitrk1-cKO
20	7.73112	13.6312	10.7829	49.8454	51.0661	10.7829	109.863	23.3968	49.235	13.4277	18.3105	43.335	15.8691	40.2832	14.2415	8.54492	25.0244	32.959	7.52767	12.6139	44.7591	30.1107	15.4622	102.539	42.3177	11.8001	12.4105	13.2243	23.3968	11.3932
40	36.6211	13.2243	31.9417	229.085	225.83	46.5902	272.624	266.927	470.784	128.581	215.454	255.737	207.519	57.1696	135.498	55.3385	97.2494	88.9079	14.8519	31.5348	103.353	99.0804	48.0143	340.576	162.557	99.0804	142.415	60.6283	168.457	55.7454
60	61.2386	30.1107	66.9352	286.458	347.9	69.5801	320.638	416.056	465.291	297.852	490.723	448.812	309.652	157.878	184.123	128.377	205.485	213.623	40.2832	64.2904	278.931	203.857	95.6217	453.491	157.471	159.709	289.103	111.287	278.524	153.198
80	105.794	64.0869	119.019	375.977	509.44	99.0804	356.649	658.162	494.181	455.119	780.233	543.823	430.705	223.796	190.43	155.436	212.199	315.145	74.4629	131.022	435.384	311.89	274.862	492.35	171.712	272.217	399.373	135.905	339.559	208.537
100	155.233	107.015	146.688	423.177	617.472	141.602	365.601	675.456	547.485	597.331	899.862	737.915	527.954	270.996	250.855	159.505	228.882	386.353	101.522	156.657	479.533	423.38	436.198	578.817	170.492	299.683	931.6	183.309	415.853	250.855
Panel H (Right)			Panel K
EPSC I-O slope			NMDAR/AMPAR
Control	Slitrk1-cKO		Control	Slitrk1-cKO
1.3309	3.6764		0.73525	0.214942
0.838	0.8759		0.208064	0.228901
1.35	1.4327		0.190128	0.252594
4.5538	4.7522		0.984023	0.81261
6.065	3.8221		0.634919	0.624263
1.2882	3.3444		1.1441	0.309489
4.4287	6.3706		0.60869	0.417342
7.1049	2.1629		0.384912	1.39295
6.4553	2.9785		0.340701	0.183476
5.4284	6.7455		0.39305	0.741575
8.6742	1.7532		0.320413	0.762432
7.0601	4.2122		0.293615	0.631084
5.2022	2.4281		0.339947
2.6167			0.954512
2.5942			0.637752
1.7487			0.698167
2.572			0.709878
Panel J (Left)
Intensity (μA)	Control																						Slitrk2-cKO
20	26.8555	9.76562	9.15527	45.9798	14.8519	14.0381	45.166	37.4349	16.0726	28.4831	27.6693	36.4176	18.3105	18.7174	25.6348	31.1279	12.8174	28.89	37.4349	12.0036	19.5312	13.4277	13.2243	17.7002	33.7728	18.1071	23.3968	12.0036	75.887	15.8691	73.0387	144.043	32.1452	10.9863	19.5312	27.4658	15.2588	14.8519	12.207	12.6139	21.5658	20.9554	15.4622
40	97.8597	30.3141	123.495	112.101	43.7419	30.3141	135.905	191.447	48.4212	125.936	211.792	84.2285	91.9596	167.643	95.8252	48.8281	49.6419	127.97	187.581	103.353	425.212	127.564	38.8591	84.8389	157.878	141.805	191.854	9.56217	213.216	94.8079	296.631	358.48	142.415	57.9834	206.909	134.888	133.464	37.028	13.2243	115.967	78.3285	134.074	20.5485
60	178.833	154.826	277.507	217.692	156.047	277.1	223.389	293.172	131.022	213.216	350.952	202.637	143.026	373.535	313.314	196.94	104.777	301.31	261.637	263.265	616.252	279.948	95.0114	124.512	267.334	180.461	264.282	21.1589	310.262	157.471	426.839	419.922	256.551	198.161	364.583	177.612	360.107	53.1006	34.3831	268.758	132.65	226.644	26.4486
80	230.713	293.986	367.228	257.365	270.182	419.312	305.379	473.633	259.399	245.158	479.329	361.938	220.133	442.912	512.288	662.435	227.254	317.179	289.917	426.839	635.579	462.647	109.049	163.981	270.793	193.685	265.503	36.0107	367.432	199.788	513.509	520.019	420.125	428.67	387.777	237.427	398.763	58.7972	56.1523	381.266	158.691	330.2	247.192
100	299.479	346.069	480.957	276.693	333.659	429.688	380.452	739.746	475.464	370.077	532.227	464.478	268.351	465.902	701.294	761.108	258.586	374.349	313.924	567.627	732.422	648.804	124.919	196.126	268.758	223.592	231.12	46.5902	350.545	212.402	498.25	515.747	591.431	429.891	398.966	333.659	394.694	59.611	81.7871	426.229	185.954	440.877	431.519
Panel J (Rght)			Panel L				Panel N					Panel P
EPSC I-O slope			NMDAR/AMPAR				Frequency (Hz)		Amplitude (pA)			Frequency (Hz)		Amplitude (pA)
Control	Slitrk2-cKO		Control	Slitrk2-cKO			Control	Slitrk1-cKO	Control	Slitrk1-cKO		Control	Slitrk2-cKO	Control	Slitrk2-cKO
2.8903	1.3062		0.849256	0.709615			5.18399	3.57168	5.93405	8.57806		12.7199	7.27592	23.6975	9.85249
3.1283	1.9977		0.400083	0.620622			5.14081	11.5964	11.268	9.73671		13.8957	11.9085	16.4764	22.924
4.5112	3.2532		0.127727	0.772421			5.98141	9.20394	9.21529	12.8813		13.858	15.4202	25.0966	24.3617
3.0329	2.4871		1.06773	0.638804			4.72778	7.64537	10.1304	9.97403		8.95193	9.23949	24.1866	22.8352
3.0177	3.1069		0.603313	0.397277			3.04103	9.81195	7.51099	8.27421		9.50928	10.7431	11.6292	13.8721
4.3015	0.4287		0.293235	0.433942			7.65693	4.93751	9.07805	9.75969		13.8347	7.37611	22.4607	12.4997
3.7372	4.2323		1.14124	0.95719			5.44845	3.6538	8.01406	7.93156		15.4542	6.54693	33.1438	15.0665
6.2665	2.3082		0.204685	0.286049			5.40812	7.01755	10.2957	7.60393		13.9307	10.0654	14.2238	20.1188
3.5645	5.9019		0.269982	0.481516			9.82212	3.89285	16.5683	9.32505		13.8268	12.3062	20.101	25.3024
3.41	6.1633		0.384335	0.291654			11.7036	8.12979	9.24731	8.38309		7.59008	11.3996	49.0423	16.8927
5.5296	5.2039		0.355177	0.265907			7.64741	8.2663	9.19853	13.6424		8.38506	9.03339	8.55937	13.7147
4.1663	4.1687		0.509263	0.155575			4.34624	11.761	8.82292	16.9801		10.8848	13.2946	10.4171	18.309
2.5942	4.6119		0.827948	0.820035			4.84863	9.36131	9.37214	14.9508		14.984	8.43048	8.67173	8.44164
5.0689	3.1346		0.441729	0.17107			7.20015	7.1897	8.72012	12.7976		8.78643	11.5935	8.88641	10.8456
6.1026	4.4828		0.648543	0.722916			7.11205	10.843	7.99231	11.3972		15.0278	8.56066	10.9591	7.31569
6.5226	0.7104		0.859624	0.479921			12.1544	7.06711	8.85701	11.2841		9.92353	8.09527	11.3701	11.2077
2.3894	0.7049		0.672414	0.181688			7.99799	4.69661	9.11071	6.98612			6.78901		13.1006
3.9357	4.2791		0.447265	0.490765			8.13599	7.97077	11.4372	7.99381			13.6954		8.56032
3.5698	1.9461		0.210745	0.482372			4.73916	17.1067	10.2607	13.1626
5.0491	4.0857			0.140997			6.64626	5.00421	6.14629	10.3468
8.1119	2.9839			0.107074			9.4798	6.96431	7.83921	16.1416
5.6391							9.73661	4.94654	9.92654	8.25541
							6.06138	8.37655	12.3652	10.4275
							4.77242	4.81185	10.906	6.49202
							6.06339	8.67028	9.21775	10.8771
							8.78283	4.02196	12.1254	6.85348
							6.6046	11.9213	7.88173	13.9677
							5.00059		9.47817
Panel R (Left)
Intensity (μA)	Control														KO
20	14.0381	52.8971	29.0934	6.10352	25.4313	23.6003	9.56217	11.8001	27.8727	38.6556	62.6628	31.1279	38.8591	32.5521	22.583	17.7002	9.35872	106.201	13.0208	18.514	43.1315	12.207	19.1243	22.583	9.96908	22.3796	15.4622
40	33.1624	144.043	32.7555	10.1725	46.3867	22.7865	8.54492	21.1589	63.2731	138.55	110.88	38.0453	98.4701	47.2005	20.752	21.3623	8.95182	183.106	42.7246	41.5039	54.7282	12.6139	25.0244	36.6211	23.8037	69.7835	13.6312
60	45.5729	151.367	37.6384	11.1898	61.6455	35.4004	9.35872	20.9554	65.3076	237.834	148.722	49.0316	162.557	61.849	16.276	28.6865	11.5967	230.916	114.95	63.68	84.0251	19.3278	35.4004	56.7627	38.6556	97.6562	22.3796
80	52.2868	223.999	41.5039	17.4967	85.2458	53.9144	12.0036	30.9245	51.473	238.851	193.888	50.0488	189.209	66.3249	16.276	24.821	21.5658	313.924	149.536	73.0387	105.387	22.1761	47.6074	81.3802	57.1696	105.998	32.5521
100	64.2904	233.154	43.335	17.2933	80.1595	68.5628	11.3932	50.4557	81.5837	224.202	212.809	62.6628	193.075	83.8216	21.5658	27.0589	37.8418	432.739	204.264	87.6872	102.946	16.6829	55.542	109.049	56.7627	118.815	48.2178
Panel R (Right)			Panel U
EPSC I-O slope			NMDAR/AMPAR
Control	Slitrk1-cKO		Control	Slitrk1-cKO
0.67971	0.259862		0.175029	0.430693
2.59714	0.346421		0.072652	0.204574
0.536555	0.30684		0.124292	0.134021
0.196792	4.16778		0.196056	0.352913
0.949929	1.87526		0.211518	0.108633
0.667133	0.930139		0.042999	0.258521
0.14519	1.21904		0.442581	0.106325
0.448146	0.243216		0.240181	0.415451
0.876502	0.585013		0.097524	0.579272
2.82334	1.03353		0.16204	0.40854
2.33654	0.623668		0.187068	0.675463
0.69802	1.33907		0.103952
2.22334	0.437419		0.082184
0.90628			0.033866
Panel T (Left)
Intensity (μA)	Control												KO
20	10.376	8.74837	18.514	31.3314	53.7109	30.5176	31.1279	13.0208	20.3451	36.0107	29.9072	70.5973	11.3932	8.13802	26.4486	12.4105	22.9899	18.514	7.52767	23.1934	12.6139	48.6247	17.2933	35.6038	11.8001
40	13.8346	12.207	17.9036	38.0453	158.691	61.6455	74.4629	19.3278	41.7074	62.8662	69.5801	84.0251	21.9727	36.6211	55.7454	10.7829	32.3486	41.097	10.9863	22.583	76.9043	85.0423	23.3968	60.6283	30.721
60	15.8691	17.2933	35.1969	50.8626	167.236	61.4421	112.305	35.6038	50.0488	66.1214	94.1976	113.525	35.4004	52.8971	72.8353	15.4622	49.235	46.9971	21.1589	56.3558	82.6009	133.87	28.2796	69.1732	61.2386
80	19.7347	21.3623	33.1624	62.0524	172.323	70.8008	118.612	41.3005	51.0661	88.0941	125.326	156.25	57.1696	87.4837	97.8597	16.0726	65.918	63.68	64.6973	69.7835	144.45	172.526	43.1315	87.2803	57.7799
100	24.0072	18.1071	37.8418	61.0352	186.157	72.8353	154.012	64.6973	53.7109	113.932	145.467	216.675	85.4492	108.236	104.37	18.1071	80.5664	81.1768	149.129	132.65	184.53	177.205	38.6556	108.236	73.4456
Panel T (Right)			Panel V			Panel X					Panel Z
EPSC I-O slope			NMDAR/AMPAR			Frequency (Hz)		Amplitude (pA)			Frequency (Hz)		Amplitude (pA)
Control	Slitrk2-cKO		Control	Slitrk2-cKO		Control	Slitrk1-cKO	Control	Slitrk1-cKO		Control	Slitrk2-cKO	Control	Slitrk2-cKO
0.2588	0.7431		0.417422	0.168193		9.57854	3.93378	7.09665	8.17051		24.9061	5.52503	16.6311	9.51341
0.2373	1.0284		0.627353	0.064026		7.36864	3.39277	8.42986	7.81083		9.83558	5.95975	13.808	17.4115
0.438	1.1543		0.332148	0.55296		8.26743	2.22473	11.0861	6.67149		11.6994	12.2089	11.1169	16.6333
0.7395	0.2138		0.093696	0.139438		4.2261	3.22128	5.73063	8.45654		10.358	11.7726	8.63689	14.4832
2.2663	0.8199		0.029246	0.041902		7.19299	1.76128	6.13296	6.55481		8.55701	8.17978	8.89349	9.09678
0.8959	0.8203		0.202133	0.067226		10.4549	8.10163	8.48768	7.61317		16.8747	11.8448	15.9059	12.8223
1.6013	0.9976		0.007569	0.110936		3.83759	9.61161	4.48122	8.11894		12.4551	14.2932	14.0245	16.7145
0.5883	1.0726		0.066041	0.059545		7.50857	3.86412	11.1274	7.28979		14.1013	6.50766	19.108	10.1386
0.6607	1.7406		0.09942	0.248508		6.00947	8.6583	9.06574	6.98441		7.16452	3.75416	15.0055	6.05591
1.1656	1.9968		0.023242	0.047982		3.26906	10.5078	6.22077	12.0727		6.9721	6.50027	6.87686	7.42494
1.5275	0.4679		0.024736	0.1803		9.12618	4.56926	8.06507	9.67617		14.2414	9.58559	11.1037	6.48857
2.0796	1.1406		0.062669	0.062669		6.04383	4.82579	6.99782	10.4323		2.64059	5.51249	8.76578	6.11701
	0.7776					6.73653	3.51906	8.47397	10.3624		5.63161	15.383	8.05409	6.45331
						2.69168	3.29619	4.74698	5.94214		9.34003	5.3582	7.39042	8.86988
						11.5102	13.0187	8.66607	8.98752			11.8849		9.16735
						4.37465	8.55712	8.55462	8.985			14.6925		9.29333
						4.54595	6.87103	5.69922	7.20095
						9.3314	9.4075	11.0838	7.30924
						5.85247	10.0316	7.39254	9.18604
						7.85052	12.9888	4.80699	11.0879
						12.1507	3.89526	6.29295	8.63789
						6.1782	8.77988	10.5132	10.6377
						1.71173	8.10041	7.67896	5.34417
						7.59487	6.10326	7.05472	6.61054
						12.3	13.3286	10.0761	10.1229
						6.07293		8.18716
						8.09071		6.74291

## Sheet: Fig 3
Panel D					Panel F
Frequency (Hz)		Amplitude (pA)			Frequency (Hz)		Amplitude (pA)
Control	Slitrk1-cKO	Control	Slitrk1-cKO		Control	Slitrk2-cKO	Control	Slitrk2-cKO
1.1841	1.76668	8.39712	10.4377		0.56558	0.611925	6.37321	8.4725
1.58247	1.43313	10.8507	7.30686		1.59354	0.875944	7.8659	7.38371
1.39658	0.781269	7.46828	9.72655		0.702784	0.79557	8.07536	7.23872
1.17043	0.334356	8.13726	7.36536		0.751658	0.892076	7.75718	10.7228
1.81749	0.272105	8.83436	6.08244		0.25732	0.56564	7.03009	6.3345
2.77508	0.787	6.8257	7.39459		3.00776	2.63635	9.9606	6.79723
1.42177	1.86621	9.74266	9.83329		0.555486	0.417445	10.4912	8.70437
1.57509	1.02151	7.28758	8.8473		0.527073	0.127613	9.58736	11.6393
1.8775	0.341539	7.58331	5.62512		0.70151	7.24263	7.90919	7.92587
1.5443	0.368659	8.04901	6.31597		0.691528	0.358935	8.3635	6.80822
1.36013	1.09938	11.3745	6.35852		2.29927	0.302059	7.65175	8.89552
1.69988	4.81015	13.5383	13.8286		1.94946	1.24941	6.41846	9.3838
1.73683	1.25256	8.24601	11.9024		1.11687	4.91658	7.69825	8.81111
0.827821	2.07713	7.5381	10.5413		0.469795	1.16652	7.47046	7.83208
2.72047	1.92175	7.76852	8.60458		0.513143	1.32658	5.98884	7.43709
2.76849	1.22034	12.8861	9.57519		1.49807	1.98389	7.79955	8.30152
2.84472	1.81462	8.30006	10.0082		1.09939	3.32452	6.40769	9.45473
3.10375	1.33626	8.93147	7.50301		0.775733	0.624907	8.63437	6.7793
0.826297	2.67718	9.07241	11.8512		2.73249	1.64855	9.02259	7.8797
1.17012	1.19556	7.82328	7.89383		2.53654	0.855772	8.28617	7.33998
1.27931	1.48631	6.88194	9.42307		0.527301	0.296469	8.63589	8.56576
0.71558	2.982	7.53403	8.14149		0.836323	1.12783	8.49811	9.98293
2.19814	3.04937	9.28062	10.6414		4.66146	0.882468	9.59799	7.30758
1.24417	2.88436	8.20922	13.441		2.07324	0.760247	13.5527	8.53224
1.49307	0.60879	8.27246	7.33423		1.0115	1.20654	8.00515	8.58728
1.38128		8.70853			0.82126	0.863143	8.69993	10.4814
1.79549		8.52724			0.654275	0.099054	6.68665	8.58483
2.10773		13.4573
1.87837		8.05674
Panel H (Left)
Intensity (μA)	Control																				Slitrk1-cKO
20	31.9417	13.4277	30.721	18.514	127.157	14.445	7.12077	8.95182	8.13802	7.93457	34.79	15.2588	53.9144	75.887	22.1761	27.2624	113.118	73.6491	161.54	71.0042	8.13802	7.73112	6.30697	10.1725	7.32422	7.52767	24.2106	5.69662	7.32422	30.721	56.9661	28.2796	56.5592	49.0316	193.888	49.235	94.1976	39.0625	9.56217	16.4795	8.34147
40	118.612	42.1143	107.625	56.3558	278.117	89.1113	28.0762	9.76562	13.0208	73.0387	75.6836	15.0553	174.764	126.139	31.7383	78.5319	229.492	159.098	78.5319	238.648	51.473	35.6038	7.12077	16.4795	91.7562	52.2868	60.8317	17.0898	33.7728	107.625	84.6354	69.987	136.922	80.1595	324.911	90.9424	212.199	96.2321	198.975	171.509	26.8555
60	217.285	76.7009	136.312	71.6146	326.538	146.281	51.8799	55.1351	40.6901	125.529	127.36	24.0072	201.213	147.298	74.4629	105.591	316.162	246.582	105.591	326.131	111.084	67.5456	44.3522	34.79	189.412	111.694	95.8252	57.9834	33.1624	136.312	111.898	117.594	242.31	126.75	463.257	154.622	387.777	194.906	289.51	399.17	114.339
80	256.348	98.8769	135.905	82.3975	373.942	175.578	105.794	94.6045	67.3421	190.837	128.174	67.749	255.737	238.648	111.898	174.357	406.291	289.307	174.357	446.574	155.843	138.753	96.4356	114.543	219.32	158.691	144.246	144.043	68.3594	135.905	133.667	215.251	248.006	134.481	556.234	164.998	675.252	243.123	421.346	491.74	166.423
100	387.37	131.022	174.967	146.077	458.577	237.02	112.915	120.85	146.281	218.709	182.088	88.501	252.889	289.917	131.836	229.899	485.84	312.296	229.899	555.827	160.116	209.961	173.543	187.988	297.038	174.764	181.478	173.34	100.301	174.967	146.484	276.286	283	171.102	654.093	233.968	731.201	326.131	585.938	590.413	253.906
Panel H (Right)			Panel K
EPSC I-O slope			NMDAR/AMPAR
Control	Slitrk1-cKO		Control	Slitrk1-cKO
3.5302	1.6984		0.227594	0.3647
1.2531	1.7149		0.079013	0.058795
1.8849	1.2791		0.249098	0.23291
1.2782	1.4051		0.126342	0.27819
4.9561	2.8378		0.068519	0.337951
2.2899	1.778		0.115588	0.205589
1.097	1.7434		0.28346	0.305691
1.0696	1.5061		0.068317	0.264345
1.0518	0.863		0.033404	0.286096
2.1704	1.8849		0.041038	0.19687
1.8103	1.6627		0.801885	0.246777
0.7554	2.5122		1.79017	0.085536
2.995	0.31494		0.145015	0.123977
2.8857	1.8028		0.198356	0.372098
1.2871	7.0263		0.454019	0.260233
2.1346	2.2953		0.116808	0.307247
5.0681	7.3081		0.123316	0.125914
3.5003	3.1085		0.391102	0.197277
2.2566	5.3556		0.199308	0.217558
5.5383	5.8873		0.174519	0.146722
	2.1275			0.247673
Panel J (Left)
Intensity (μA)	Control																							Slitrk2-cKO
20	40.2832	60.0179	32.5521	8.34147	77.5147	21.7692	30.721	84.432	6.51042	8.34147	36.0107	43.335	10.5794	30.5176	24.2106	39.8763	30.721	20.1416	31.5348	57.373	24.2106	39.2659	46.1833	63.8835	12.6139	123.901	6.30697	19.1243	9.56217	34.79	18.1071	151.164	113.322	11.3932	12.4105	77.3112	59.611	15.2588	55.7454	15.2588	42.5212	132.243	19.9382
40	114.136	88.501	67.749	33.5693	210.571	71.0042	75.2767	204.671	48.2178	18.9209	52.8971	91.7562	101.522	85.4492	64.4938	92.7734	97.6562	30.1107	90.332	84.8389	47.6074	73.4456	151.164	182.495	121.663	298.259	45.7764	135.905	136.922	69.3766	42.3177	304.565	250.855	75.887	39.6728	149.74	138.753	48.4212	137.329	64.0869	116.17	304.972	44.7591
60	100.098	116.984	185.547	46.3867	275.879	100.098	100.505	306.803	137.533	38.6556	68.9697	173.34	170.695	87.6872	90.332	88.9079	93.9941	45.5729	220.947	123.495	68.1559	120.036	205.689	385.539	128.581	574.951	147.298	213.42	219.32	42.3177	109.66	431.112	335.49	103.963	62.6628	157.674	209.554	175.985	224.813	104.167	153.809	276.286	86.8734
80	134.481	161.947	200.806	62.2559	339.966	119.425	174.967	377.197	195.923	104.574	106.811	277.1	258.993	130.208	138.346	83.8216	135.091	63.68	237.223	160.523	131.226	153.198	272.624	527.14	187.581	814.616	329.997	267.537	362.345	143.636	142.619	473.633	343.628	165.405	112.915	171.102	243.937	208.537	305.176	123.291	255.127	334.473	89.9251
100	201.009	185.954	215.251	104.981	419.108	126.139	215.454	457.967	240.885	164.998	161.133	295.207	379.028	205.078	155.233	99.8942	164.998	118.001	266.927	143.026	168.661	260.824	340.576	689.29	209.961	881.144	465.495	449.422	513.306	174.967	181.071	508.219	564.372	173.747	133.057	231.527	253.092	288.696	322.062	157.878	307.21	396.525	93.3838
Panel J (Right)			Panel L				Panel N					Panel P
EPSC I-O slope			NMDAR/AMPAR				Frequency (Hz)		Amplitude (pA)			Frequency (Hz)		Amplitude (pA)
Control	Slitrk2-cKO		Control	Slitrk2-cKO			Control	Slitrk1-cKO	Control	Slitrk1-cKO		Control	Slitrk2-cKO	Control	Slitrk2-cKO
1.9198	6.4914		0.358896	0.297316			6.99903	5.53253	11.2682	11.3951		11.2253	6.02639	8.2837	8.04235
1.9687	2.2198		0.196739	0.365089			7.41966	6.67924	6.64557	7.19501		6.91847	8.21253	6.08694	6.7769
2.3647	9.1904		0.160138	0.120385			7.85546	3.15851	9.94454	7.03035		7.51387	4.10923	6.11924	6.94141
0.8987	3.8066		0.461692	0.194043			7.96311	8.71894	8.25031	7.65915		5.83705	4.87378	9.70631	5.28621
4.347	3.8622		0.297316	0.386763			7.29808	5.83103	8.41578	11.4003		5.60714	10.7044	6.90075	6.19408
1.4295	4.5066		0.356754	0.227048			5.78911	5.96958	6.76761	10.5366		11.2782	10.91	9.41637	9.19054
2.0545	1.5908		0.332994	0.444442			11.9842	5.66048	8.02246	7.27501		7.51389	9.81023	9.00375	10.3885
4.7389	1.7341		0.196608	0.369937			7.57848	8.0278	10.1795	11.0378		8.02954	6.62087	9.82566	7.37966
2.2761	5.8993		0.313736	0.356886			6.24386	6.96995	7.46697	11.4363		10.7324	8.84934	8.64543	9.86886
1.2777	5.289		0.404257	0.274766			4.87835	6.42201	7.62748	7.78649		11.4317	5.01627	9.27131	6.12279
1.4378	1.8231		0.501169	0.220419			7.03376	4.83403	9.91827	7.32929		8.04396	4.10004	9.35032	5.85567
3.0285	1.2697		0.205753	0.228154			5.16916	4.9727	6.7742	8.43652		8.69798	4.36408	8.61365	6.92181
3.3244	2.4471		0.208776	0.30593			8.53587	5.25315	10.5761	8.14006		6.87602	6.91725	5.75093	8.0534
1.8279	2.9154		0.740183	0.093206			6.72023	3.19952	10.2144	9.86094		8.18831	6.24527	5.82583	5.86829
1.5943	2.6524		0.345094	0.244003			6.87602	4.42853	5.75093	5.95462		3.54725	8.05062	7.27781	6.66381
1.2063	3.4871		0.131411	0.274936			8.18831	9.98596	5.82583	10.8405		4.50779	9.33214	7.46694	8.39104
1.7031	1.5804		0.408198	0.534062				5.53705		8.71692		4.47005	11.5468	5.2158	6.44152
0.9653	2.9935		0.425394	0.144				7.55316		5.13847		4.65156	10.8884	6.75218	6.51452
2.8714	4.4469		0.23221	0.270005				5.82994		7.06747		5.16791		7.20109
1.777	1.0789		0.206237	0.103958								12.5341		7.79931
1.5383			0.424486
2.2393			0.387703
3.4172			0.224275
Panel R (Left)
Intensity (μA)	Control																				Slitrk1-cKO
20	49.4385	38.2487	25.6348	31.5348	52.2868	42.5212	20.752	16.8864	6.71387	83.4147	78.7353	62.2559	25.8382	93.5872	53.7109	79.3457	125.326	110.27	56.1523	97.6562	18.514	11.8001	7.73112	87.8906	7.73112	6.71387	23.3968	15.0553	17.9036	19.7347	37.028	48.0143	8.74837	76.2939	132.446	130.005	88.0941	10.5794	62.8662	26.0417
40	86.0596	77.3112	57.1696	63.68	118.001	83.0078	37.2315	27.4658	94.401	144.043	99.8942	122.07	23.8037	113.729	156.453	147.298	205.078	157.471	105.794	203.247	65.1042	41.3005	20.1416	184.53	47.6074	11.3932	33.9762	46.3867	75.2767	42.9281	45.3695	48.4212	20.9554	175.374	225.22	229.085	148.519	97.4528	189.412	42.9281
60	124.919	114.339	123.088	111.084	152.181	145.264	79.9561	54.1178	165.609	287.882	176.798	153.402	79.5491	152.384	237.63	197.55	273.844	181.071	120.646	254.11	71.6146	54.7282	57.373	234.985	50.4557	66.1214	64.9007	82.3975	95.6217	52.4902	72.6318	93.3838	65.5111	242.92	353.19	290.731	219.93	216.878	275.269	101.115
80	157.267	141.195	112.508	119.629	172.526	176.798	110.067	100.912	178.019	336.304	225.83	192.057	136.312	229.492	255.941	239.868	350.342	230.713	175.171	324.504	94.1976	95.2148	104.167	334.88	109.863	77.3112	118.408	92.9769	115.56	80.7699	86.263	126.343	99.8942	316.569	429.484	454.915	287.476	314.128	345.662	136.108
100	195.109	161.947	125.326	171.509	252.075	183.512	139.16	164.795	276.693	423.584	238.037	296.427	132.446	314.331	263.672	275.269	411.784	268.148	197.754	421.143	118.815	138.753	164.795	349.935	154.826	105.794	111.084	99.0804	123.698	97.8597	87.0768	144.857	164.998	387.777	487.671	604.045	330.2	410.97	451.05	236.613
Panel R (Right)			Panel U
EPSC I-O slope			NMDAR/AMPAR
Control	Slitrk1-cKO		Control	Slitrk1-cKO
2.0008	1.2131		0.125896	0.404281
1.7367	1.212		0.023663	0.042204
1.4417	1.328		0.200278	0.153987
1.662	3.8468		0.071382	0.063633
2.4503	1.3345		0.03628	0.254434
2.0628	0.9692		0.041812	0.151704
1.3374	1.1955		0.207971	0.203198
1.3289	1.1112		0.030492	0.17727
2.5344	1.3964		0.153987	0.08122
4.2712	0.9777		0.093263	0.094894
2.6386	1.0237		0.447841	0.020531
2.7427	1.5042		0.620224	0.090214
1.3814	1.338		0.097254	0.214011
2.9707	3.9645		0.109146	0.035814
3.1106	5.2716		0.392775	0.392775
3.0022	5.7275		0.066849	0.099744
4.3794	3.4962		0.051904	0.085914
2.9382	3.7886		0.138026	0.090369
2.1083	4.4595		0.128077	0.099034
4.2456	1.9479		0.054999	0.160995
				0.225712
Panel T (Left)
Intensity (μA)	Control																					Slitrk2-cKO
20	17.0898	17.7002	7.52767	8.95182	76.2939	11.5967	14.6484	37.4349	9.96908	33.1624	68.3594	50.0488	57.7799	50.0488	7.93457	13.0208	10.9863	29.9072	28.2796	30.721	12.207	81.9906	52.2868	116.577	9.76562	133.26	18.1071	15.6657	16.4795	9.76562	14.445	8.54492	19.3278	62.4593	25.4313	25.2279	53.7109	47.6074
40	44.1488	25.8382	9.76562	8.74837	203.857	10.5794	32.7555	71.6146	36.0107	39.6728	99.6908	75.4801	74.056	60.2214	12.0036	45.166	29.5003	55.1351	83.4147	62.8662	42.9281	202.026	91.3493	241.292	18.1071	486.247	77.7181	34.79	47.8109	12.8174	28.89	46.5902	52.6937	113.118	79.3457	46.1833	118.612	97.4528
60	51.6764	68.7663	13.6312	14.6484	246.379	16.8864	43.7419	101.929	83.6182	39.4694	174.967	145.467	102.132	112.915	16.276	50.6592	47.8109	48.2178	121.257	74.8698	62.2559	234.578	96.2321	315.145	87.8906	718.587	159.505	118.815	82.3975	30.3141	101.522	60.0179	112.712	163.167	102.336	63.4766	201.823	123.495
80	66.1214	87.0768	25.4313	20.9554	354.004	51.473	80.1595	127.36	104.37	132.853	206.502	204.061	100.912	149.333	24.6175	66.7318	44.9626	35.6038	162.964	73.2422	114.136	309.041	127.157	381.266	93.1803	916.545	244.344	169.881	195.719	28.0762	142.415	113.118	110.27	164.185	161.336	105.591	231.934	93.3838
100	115.967	161.947	29.0934	18.3105	430.094	68.7663	87.8906	166.423	133.26	164.388	255.534	231.934	115.153	146.484	23.8037	72.8353	96.2321	50.2523	183.919	110.27	127.564	369.466	162.557	425.415	146.688	961.304	262.451	166.829	232.951	29.5003	130.615	123.291	171.102	166.016	223.999	127.36	295.614	79.1423
Panel T (Right)			Panel V			Panel X					Panel Z
EPSC I-O slope			NMDAR/AMPAR			Frequency (Hz)		Amplitude (pA)			Frequency (Hz)		Amplitude (pA)
Control	Slitrk2-cKO		Control	Slitrk2-cKO		Control	Slitrk1-cKO	Control	Slitrk1-cKO		Control	Slitrk2-cKO	Control	Slitrk2-cKO
1.0043	3.8848		0.286503	0.181859		8.40352	5.76753	8.21165	8.23813		12.1616	6.34609	6.99897	6.4681
1.3034	1.6774		0.184937	0.113567		9.4706	4.40846	8.05565	7.06579		6.77141	9.26454	5.34407	5.94515
0.2865	4.7243		0.799782	0.10345		10.5891	5.99368	10.2744	7.51841		7.34937	6.05978	7.31363	5.71296
0.2234	1.2871		0.257093	0.220122		6.91315	5.19162	8.30997	7.32711		7.71572	3.88371	7.06622	6.05819
4.3542	10.667		0.061186	0.110165		6.81605	6.22316	5.8095	11.7399		6.02797	8.86763	10.0156	4.94095
0.5756	2.6743		0.156242	0.429873		5.53879	5.17961	8.32265	7.86295		9.43319	8.51088	10.4168	8.51104
0.8832	1.7776		0.145682	0.123181		5.07636	5.67286	6.98315	6.75447		10.0765	15.2754	8.50177	17.5636
1.6618	2.0972		0.140057	0.212591		4.91524	6.2521	11.199	8.587		8.72979	10.3616	7.22128	6.73211
1.2878	0.351		0.227074	0.415232		7.55571	6.38516	6.55425	11.9699		10.6411	8.18317	15.5988	10.6854
1.4402	1.4541		0.175922	0.45548		9.23064	4.58926	6.99563	7.50584		10.8193	11.4077	8.12141	9.48662
2.633	1.2279		0.0881	0.159776		4.33683	3.88072	5.46102	7.42796		10.0664	9.71446	8.46942	5.2398
2.3757	1.5995		0.140091	0.256147		5.72162	3.33272	6.56435	5.02259		5.25811	8.9195	5.84713	6.44652
1.3561	2.0591		0.425037	0.161831		8.45726	5.23564	9.67191	8.48191		6.98961	5.77464	6.65573	6.23142
1.6718	2.0513		0.334949	0.175595		10.8216	3.19952	10.0521	9.62048		7.10317	5.73621	6.02949	7.42157
0.2711	1.2429		0.230476	0.32768		9.43319	5.3567	10.4168	5.2245		5.78603		7.65607
0.8058	3.0002		0.229238	0.060083		10.0765	2.46116	8.50177	10.128
0.7949	1.2566		0.499825	0.061361			8.4605		8.89929
0.6168			0.10295				7.55316		5.13847
1.9367			0.106915				8.85718		6.89331
1.114			0.148843
1.2538

## Sheet: Fig 4
	Panel C							Panel E							Panel G							Panel I							Panel K							Panel M							Panel O
	Vesicle distribution		Total vesicles		RRP			Vesicle distribution		Total vesicles		RRP			Vesicle distribution		Total vesicles		RRP			Vesicle distribution		Total vesicles		RRP			Vesicle distribution		Total vesicles		RRP			Vesicle distribution		Total vesicles		RRP			Vesicle distribution		Total vesicles		RRP
	Control	Slitrk1-cKO	Control	Slitrk1-cKO	Control	Slitrk1-cKO		Control	Slitrk1-cKO	Control	Slitrk1-cKO	Control	Slitrk1-cKO		Control	Slitrk1-cKO	Control	Slitrk1-cKO	Control	Slitrk1-cKO		Control	Slitrk1-cKO	Control	Slitrk1-cKO	Control	Slitrk1-cKO		Control	Slitrk2-cKO	Control	Slitrk2-cKO	Control	Slitrk2-cKO		Control	Slitrk2-cKO	Control	Slitrk2-cKO	Control	Slitrk2-cKO		Control	Slitrk2-cKO	Control	Slitrk2-cKO	Control	Slitrk2-cKO
	49.9669	39.3292	0.0445194	0.0787379	0.0148398	0		19.0209	103.431	0.0945483	0.0379242	0.0024243	0		26.2255	54.4222	0.100498	0.0871143	0.0055832	0		49.1715	17.7939	0.0620053	0.0728367	0	0.0044143		28.8365	32.6441	0.0760145	0.0607627	0	0.0086804		76.7082	79.7082	0.152116	0.110713	0.0058506	0		22.6232	23.0663	0.0351318	0.0551558	0.0050188	0.0030642
	19.1837	70.6275	0.0325402	0.0417097	0	0		35.1254	59.1484	0.0709211	0.0470797	0	0		60.8991	67.0454	0.074858	0.0708386	0	0		53.6246	36.1816	0.150414	0.0595046	0	0		28.8271	60.6045	0.154135	0.0725368	0.0102757	0.0080596		21.3357	109.91	0.343824	0.083303	0.0210505	0.0124954		39.3559	73.5749	0.065523	0.0913469	0.0032762	0
	23.2341	159.78	0.0488498	0.040735	0.00977	0		26.2255	44.389	0.0748345	0.0876285	0.0020226	0.0033703		59.629	92.2896	0.0437568	0.126149	0	0		100.661	48.7205	0.106034	0.0655336	0	0		59.4107	67.8689	0.0849094	0.0240617	0.0073834	0		52.1174	159.832	0.0876183	0.0673439	0	0		74.6534	96.8667	0.191318	0.090392	0	0
	20.5043	112.984	0.0265676	0.0416034	0	0.0026002		33.0548	56.0756	0.064173	0.0303959	0.0085564	0.0030396		85.8076	125.889	0.560482	0.189445	0.0147495	0		109.681	72.6952	0.0245814	0.0784458	0	0		62.6635	21.9121	0.137529	0.0521852	0.0052896	0		84.9841	176.448	0.0990664	0.134113	0	0.0174931		78.7413	108.187	0.0523613	0.0356661	0.0123203	0
	60.1491	121.459	0.148689	0.0809574	0.0120558	0.0080957		56.1081	33.7313	0.0721171	0.0349126	0	0		71.2089	161.026	0.11527	0.0557499	0	0.0123889		177.1	101.39	0.0568884	0.0628993	0	0		92.3991	73.2781	0.0975108	0.0251854	0	0.0022896		72.7666	112.521	0.215157	0.040904	0	0.0022724		49.4661	143.762	0.0356934	0.07356	0	0.00613
	77.9733	105.039	0.0990996	0.0340993	0.0061937	0		64.8011	74.3228	0.107716	0.0295836	0	0.0029584		123.846	115.483	0.093326	0.0659299	0.0074661	0.013186		112.193	90.6808	0.108099	0.0354921	0.0029216	0		115.548	113.614	0.0444551	0.0451324	0.0034196	0		126.247	105.024	0.051854	0.114491	0.0069139	0		48.464	196.013	0.160581	0.0346527	0	0
	93.7846	60.1491	0.0438108	0.0215348	0.0073018	0		109.936	70.1772	0.0393228	0.0285583	0	0		36.4099	103.169	0.0818329	0.0555217	0	0		143.401	107.617	0.0368452	0.0315616	0	0		163.546	81.8444	0.0955452	0.0376841	0.0068247	0		138.782	141.521	0.0524849	0.072602	0.0043737	0.0045376		112.782	201.437	0.07066	0.0794814	0	0
	236.334	183.019	0.120269	0.0324042	0	0		144.28	118.019	0.0662133	0.102182	0	0		22.8963	144.28	0.0662308	0.149183	0	0		74.2075	135.793	0.0907228	0.0864237	0.0053366	0.0078567		110.651	129.332	0.143081	0.0407858	0.0057232	0		112.392	240.186	0.127902	0.108949	0.0073087	0		72.2226	120.75	0.0853494	0.149843	0	0
	193.634	163.318	0.0415572	0.0166726	0	0		101.357	36.7363	0.11354	0.0434596	0	0		198.262	121.264	0.0807363	0.136938	0	0.0062244		92.9928	97.9323	0.131347	0.0912548	0	0		186.601	152.224	0.27107	0.0681172	0.0117856	0		69.8955	293.546	0.0893227	0.173391	0.0114516	0		36.3458	69.799	0.0603646	0.0931746	0.0040243	0
	64.9056	212.707	0.0543401	0.0621979	0.0036227	0		81.1088	142.091	0.0378227	0.0300927	0	0.0033436		205.285	228.622	0.0487008	0.0999576	0.0088547	0		88.8739	132.989	0.0248357	0.0643504	0	0		133.153	194.563	0.133521	0.0468864	0	0		110.231	294.689	0.123924	0.0948252	0.010327	0.0063217		58.2817	61.6614	0.0987858	0.0879155	0	0
	102.346	200.413	0.0120276	0.0632936	0.0040092	0.0037232		116.75	133.396	0.105854	0.0343086	0	0		151.571	268.334	0.0446268	0.0816052	0	0.0032642		137.086	113.463	0.136767	0.143567	0	0		133.509	200.697	0.146973	0.024871	0.0113056	0.0062178		111.365	223.293	0.139174	0.0748993	0	0		43.6873	70.4027	0.072009	0.0956049	0	0
	143.677	254.245	0.0207137	0.183608	0.0034523	0		145.12	104.417	0.0389113	0.172938	0.0077823	0		120.181	268.449	0.0306531	0.090997	0	0		96.5122	76.5353	0.0715059	0.0316634	0	0.0045233		71.2932	227.503	0.065078	0.0503332	0.0065078	0		145.677	171.592	0.210793	0.0320668	0.0243223	0.004581		14.6945	100.144	0.155545	0.0620878	0	0
	187.32	348.125	0.122175	0.0289697	0	0		168.588	87.6599	0.0558276	0.0389507	0.0037218	0		110.214	317.236	0.0484202	0.0508982	0	0		181.014	69.0591	0.0707894	0.0495996	0.0044243	0.00496		44.6686	119.031	0.120232	0.0153814	0.0057253	0		166.825	202.208	0.0388757	0.0710072	0.016661	0		84.4171	146.113	0.0653523	0.0458298	0.0108921	0
	197.091	402.12	0.0605688	0.209084	0.0030284	0		201.536	59.9373	0.0551724	0.0466083	0.0045977	0		160.519	329.273	0.0773915	0.0437927	0	0		246.646	26.7738	0.10465	0.126566	0.0116278	0		37.1859	15.8667	0.131944	0.0395246	0	0		131.968	19.5058	0.113607	0.0188219	0.0133655	0		58.6412	39.3292	0.0370253	0.0622686	0.0123418	0
	134.201	367.845	0.0230883	0.0616815	0.0032983	0		151.304	42.2867	0.0333643	0.0474525	0	0		189.293	289.648	0.0721209	0.0444809	0	0		32.8581	23.5231	0.0177411	0.0772576	0	0.0121986		92.3206	150.769	0.0826083	0.0444183	0.012709	0		174.468	24.6643	0.122181	0.0982154	0	0		49.4813	159.783	0.114629	0.0657994	0	0
	115.33	473.431	0.0685242	0.0187075	0	0		184.024	82.0187	0.278538	0.0392397	0	0		232.535	262.102	0.0926361	0.050899	0.0042107	0		114.569	54.1304	0.135484	0.0445044	0	0		82.5547	60.7457	0.0471755	0.0310983	0.003145	0.005183		229.632	17.5295	0.0304113	0.106676	0	0		115.734	175.865	0.11423	0.111143	0.0036848	0
	112.193	428.247	0.0232669	0.0670966	0.0099715	0		176.64	95.0274	0.161123	0.0582099	0	0.0043118		250.489	213.233	0.0587467	0.0409274	0	0		124.898	118.893	0.0589387	0.144011	0	0		131.836	106.708	0.0916975	0.121786	0	0		173.633	55.853	0.172412	0.185573	0.0090743	0.010916		118.164	152.222	0.0933807	0.0288428	0	0
	148.703	288.326	0.0306568	0.0467019	0.0087591	0.0029189		197.207	90.7493	0.0386577	0.0268442	0	0.004474		92.1513	56.0389	0.0221243	0.127138	0	0		82.7558	113.999	0.0398512	0.045731	0.0026567	0		157.872	137.644	0.0528795	0.104428	0	0		196.152	75.6484	0.0879951	0.0977068	0.0054997	0		118.059	203.896	0.062389	0.0805359	0	0
	192.06	211.758	0.0308116	0.039449	0.0034235	0		148.946	93.7622	0.0735562	0.0666214	0	0.0028966		42.8718	274	0.189967	0.0423803	0	0		78.9784	151.113	0.0826241	0.0551157	0	0		114.154	201.41	0.0497561	0.0706254	0.0135698	0		147.034	97.2622	0.0784193	0.129079	0	0		139.051	173.357	0.0720009	0.0568417	0	0
	168.588	316.538	0.0610549	0.020263	0	0		107.937	87.6477	0.0469924	0.0237598	0	0		74.6225	84.0101	0.0440758	0.0197024	0	0		95.1448	165.777	0.129642	0.0429771	0.0068233	0		110.906	225.417	0.0708016	0.0295409	0.0078668	0.0059082		48.4049	107.249	0.0305908	0.0489486	0	0		179.366	272.625	0.10124	0.0608132	0	0
	105.486	336.792	0.0801106	0.0182785	0	0		77.1196	72.1974	0.0853417	0.040473	0.0060958	0.0036794		119.182	56.7154	0.0418075	0.0247011	0.0027872	0.0035287		50.9445	72.0497	0.272194	0.0813558	0	0		146.609	292.973	0.0328383	0.0292269	0	0		234.151	64.9092	0.0340394	0.0717798	0	0		191.866	207.052	0.136417	0.123074	0	0.0047336
	67.0029	192.58	0.0429768	0.0319898	0	0		137.398	61.4085	0.03586	0.0297562	0.0059767	0		149.414	97.3155	0.0441145	0.0621862	0	0		131.831	101.285	0.0476434	0.147105	0	0		184.282	10.2399	0.0310896	0.0455483	0.0022207	0		280.416	182.997	0.516247	0.124179	0	0.0049672		160.766	206.994	0.0325093	0.115613	0	0
	90.5432	122.243	0.0501321	0.107991	0.0035809	0		153.958	185.272	0.0389782	0.0177966	0.0024361	0		93.7428	90.8869	0.0195978	0.0874906	0	0		179.076	140.09	0.216713	0.148509	0	0		298.849	253.615	0.0989459	0.0361581	0.0089951	0.0051654		309.561	171.687	0.0996506	0.0503648	0	0.0137358		308.762	174.834	0.0913267	0.116317	0.0041512	0
	113.037	138.976	0.0538676	0.0318802	0	0.0053134		203.864	112.216	0.0550687	0.0420573	0.0042361	0		179.996	132.379	0.0495724	0.0484592	0	0		205.412	29.3271	0.0779971	0.0518829	0	0.0074118		11.2767	134.595	0.0647924	0.0554176	0.0092561	0		218.444	138.263	0.155466	0.0558903	0.0141333	0		120.429	135.925	0.156875	0.0230617	0	0
	97.273	26.2255	0.0222312	0.0521557	0	0		188.519	84.3926	0.0545567	0.10108	0	0		212.078	172.72	0.0533906	0.0693053	0	0		198.367	49.6282	0.127513	0.041689	0.0070841	0		174.293	87.6772	0.146457	0.0443092	0	0.0029539		239.193	166.901	0.128187	0.021939	0	0		128.624	230.892	0.0607805	0.0745324	0	0
	110.231	267.109	0.0236025	0.0470251	0	0		322.717	249.064	0.0330404	0.0243556	0.0027534	0		154.078	135.563	0.137937	0.0764142	0.0068969	0		244.674	150.328	0.0477098	0.047727	0	0		163.406	47.3811	0.118367	0.0796075	0	0		152.937	143.562	0.0543806	0.0562579	0.0060423	0.0033093		80.2594	91.4416	0.0957406	0.0330011	0	0
	67.7579	328.146	0.160142	0.0659716	0.0045755	0		304.076	302.323	0.0260404	0.043285	0.0052081	0		178.64	63.3429	0.061174	0.114182	0.0067971	0		222.4	195.669	0.111227	0.0432568	0	0		171.47	28.9798	0.0343231	0.0510299	0.0057205	0.0042525		7.6585	87.7219	0.0318021	0.0458231	0	0.0035249		366.019	180.346	0.0304242	0.0774707	0.007606	0
	58.1967	308.122	0.0586904	0.019854	0	0		271.316	260.888	0.0156179	0.0512727	0	0		218.08	105.123	0.147477	0.103136	0.0070227	0		221.776	218.265	0.0563914	0.131081	0	0		224.202	74.5007	0.183979	0.0185046	0.0131413	0.0030841		21.995	68.273	0.128037	0.0745543	0.0116397	0.0043855		106.475	204.612	0.186225	0.126216	0	0.0054877
	21.6138	236.707	0.056681	0.0438854	0	0		228.751	310.091	0.018908	0.0501187	0	0.0071598		174.066	70.4215	0.0956544	0.0718555	0	0		190.648	254.213	0.2314	0.0664559	0	0		15.9157	50.9445	0.0654761	0.0327483	0.0081845	0		61.1419	114.698	0.339487	0.0545127	0.0084872	0.0090854		90.2161	211.482	0.0676913	0.0633523	0	0.0090503
	43.4431	156.883	0.0571468	0.0325906	0.0190489	0		223.929	42.2867	0.0445572	0.0393408	0	0		122.817	162.4	0.379891	0.0718721	0	0		161.629	258.636	0.163027	0.0804554	0	0		75.6621	174.293	0.0581681	0.0300713	0	0		92.4719	191.39	0.15277	0.0230045	0	0.0028756		134.657	245.301	0.199001	0.118814	0	0
	15.147	174.953	0.0435983	0.0504605	0.0039635	0.0084101		258.484	68.8105	0.0546352	0.0380607	0.0045529	0.0054372		72.6239	68.6297	0.0435326	0.0358772	0	0		239.827	253.588	0.0584071	0.260843	0	0		107.756	204.967	0.0742574	0.0486178	0.0061881	0		74.4308	187.356	0.132919	0.131415	0.0051123	0		156.292	169.075	0.136469	0.16388	0	0
	115.887	153.958	0.0461301	0.130742	0.00659	0		312.81	21.9121	0.0594288	0.14307	0	0		74.7197	202.701	0.0861484	0.0467745	0	0		261.583	211.568	0.0518947	0.114759	0	0		20.9798	136.615	0.101965	0.0444079	0	0		91.0461	144.901	0.0243115	0.0550901	0	0.0042377		244.473	129.131	0.13108	0.111688	0	0.0055844
	117.927	109.211	0.0400873	0.0651306	0	0		89.2089	66.3761	0.0651442	0.0324611	0	0.0027051		123.213	143.075	0.131545	0.156348	0	0		285.31	227.159	0.0845185	0.112982	0.0044483	0.0112982		52.0029	222.231	0.0511905	0.0456336	0.0036565	0		73.1369	140.49	0.332667	0.0683634	0	0.0085454		214.326	82.7493	0.0714141	0.042725	0.0089268	0
	25.4719	36.4316	0.0301736	0.0635054	0	0		76.7485	93.84	0.0897292	0.161469	0	0		38.482	185.16	0.0714467	0.0822429	0	0.0091381		336.795	31.5115	0.255886	0.0619209	0	0		105.36	15.469	0.0260199	0.0266604	0	0		77.0929	94.5533	0.154515	0.11233	0.0159843	0.0172815		184.308	62.2983	0.0630825	0.0493239	0	0
	46.3624	146.254	0.0239758	0.0508321	0.0068502	0		244.304	110.553	0.0269996	0.0380567	0	0		43.8595	99.3717	0.0953357	0.0674073	0	0		298.96	28.3919	0.130497	0.0920821	0.0034341	0		139.513	46.9683	0.0741433	0.103814	0	0		92.5475	71.7752	0.0414585	0.0953607	0.0025912	0.0173383		206.661	105.542	0.155083	0.047941	0.0055387	0
	81.5108	235.212	0.0274484	0.0359162	0	0.0071832		138.584	122.605	0.0593281	0.0398222	0.0017449	0		75.2766	27.2731	0.180469	0.13591	0	0		295.636	47.5778	0.0849489	0.102943	0.0077226	0		111.448	88.6282	0.0270375	0.0246472	0	0.007042		122.037	97.5288	0.0464765	0.0874317	0.0077461	0.0154291		249.239	140.947	0.177936	0.101019	0	0
	17.1859	148.396	0.111578	0.0233759	0	0		200.49	119.72	0.0326032	0.0712075	0	0		103.418	50.4582	0.0494307	0.0311978	0	0		145.083	70.6967	0.105125	0.0388406	0.0037544	0		73.9308	135.324	0.146719	0.0553565	0	0		170.532	108.244	0.0707318	0.0894021	0	0.0068771		149.58	154.315	0.0964835	0.122208	0	0
	22.4157	112.616	0.0399001	0.0322965	0	0.0040371		275.496	132.065	0.0628943	0.0742953	0.0028588	0		80.5497	93.1434	0.111897	0.0473587	0	0.0052621		86.6383	120.084	0.125297	0.0600806	0	0		70.5684	118.544	0.0919794	0.0881115	0	0		153.973	107.31	0.0401171	0.117383	0.003647	0		195.713	28.5468	0.499536	0.0458827	0	0.0183531
	27.005	73.5893	0.0410436	0.0984412	0	0.0044746		106.555	165.59	0.0330163	0.0187233	0	0.0031206		156.749	99.3559	0.0563768	0.124008	0	0.0032634		156.849	120.731	0.105552	0.0290918	0	0		83.1657	95.9186	0.048741	0.0778593	0.0081235	0.0055614		127.7	146.99	0.233323	0.148784	0.0066664	0.0051305		280.304	103.669	0.153167	0.173282	0	0
	72.5663	88.5965	0.0536572	0.0360811	0	0		69.1643	169.7	0.0387104	0.0485009	0.0029777	0.0097002		118.649	140.481	0.0483534	0.0705847	0	0		160.708	159.535	0.0160682	0.235617	0	0		36.4316	97.1232	0.0962615	0.11284	0.0120327	0		113.532	163.901	0.0618836	0.123176	0.0041256	0.0107109		309.535	187.288	0.144378	0.0260698	0	0
	80.6945	98.8948	0.0429537	0.0454974	0	0.0064996		56.2377	146.026	0.0747431	0.0407983	0	0		90.8696	76.2262	0.0810847	0.0923359	0.0036857	0		157.709	156.62	0.163559	0.0475283	0	0		59.0821	72.6916	0.0381981	0.113895	0	0.0056947		185.034	184.225	0.272856	0.0518762	0	0.004323		321.73	141.367	0.13512	0.181678	0	0.0090839
	118.754	42.6715	0.0684781	0.0205684	0.0026338	0		93.1181	90.3192	0.0460547	0.0690201	0.0031762	0		91.5072	205.478	0.0269278	0.0562945	0	0		416.875	193.733	0.0579279	0.0155792	0.0041377	0		77.7161	57.8703	0.0540149	0.115699	0.0060017	0		186.148	156.637	0.0779602	0.0926659	0.0041032	0.0115832		384.908	172.445	0.154161	0.0892586	0	0
	144.99	95.6045	0.0602119	0.031292	0	0.0034769		108.849	178.426	0.0472809	0.0263851	0	0		65.2406	222.873	0.121711	0.0454489	0.0067617	0		261.677	201.607	0.126673	0.0526036	0	0		85.237	28.6016	0.0554512	0.104808	0.005041	0.0104808		204.303	142.871	0.109354	0.186035	0.0093732	0		252.883	277.401	0.117194	0.0831448	0.005327	0.0103931
	107.494	125.195	0.107227	0.0823123	0.0089356	0		73.1931	169.322	0.133048	0.0494655	0	0		24.6643	214.934	0.0515218	0.127241	0	0		274.617	240.575	0.0521553	0.0411271	0	0.0045697		162.748	59.2882	0.100245	0.206426	0	0.0121427		243.514	181.323	0.0411275	0.062291	0.0051409	0		296.46	344.432	0.0360418	0.0866279	0	0
	93.3408	137.353	0.104551	0.0759313	0.0033726	0		110.785	158.125	0.107974	0.119201	0.0041529	0		50.1743	245.16	0.0821984	0.0523247	0	0.0098109		123.554	309.689	0.117827	0.0609608	0	0		85.7471	74.5007	0.066966	0.0752449	0	0		217.622	207.238	0.0436884	0.0981808	0.0048543	0.0053071		325.837	343.218	0.0591662	0.0439963	0.0019722	0
	65.3357	73.7723		0.0462694		0.0077116		151.367	181.911		0.0389777		0.0045856		90.1614	272.029		0.0970645		0.0121331		99.8119	163.22		0.0909		0		231.993	122.614		0.0777107		0.0027754		257.926	208.617		0.133573		0.0053429		229.615	290.503		0.107195		0
	144.972	38.7983		0.0347295		0		148.089	213.214		0.0749217		0		94.1628	155.706		0.0707536		0		29.433	84.9323		0.0364683		0.0081041		121.213	146.04		0.0806701		0		275.486	223.502		0.141486		0.0040424		238.115	426.82		0.116079		0.0038693
	149.066	123.79		0.074695		0		199.517	157.384		0.200435		0		63.1419	121.251		0.0287772		0		62.7464	27.2349		0.0951924		0		132.057	161.153		0.0474055		0		235.206	52.0533		0.332448		0		346.653	229.406		0.0226616		0
	187.631	156.068		0.0377855		0		233.55	69.4042		0.0401533		0.0025096		106.971	97.9193		0.149859		0		52.7709	97.5151		0.0247789		0		127.182	127.69		0.0265414		0		153.663	24.0468		0.0566583		0		395.735	325.55		0.195622		0.0061132
	189.513	46.83		0.149969		0		219.002	52.982		0.0817162		0		115.851	196.983		0.0516605		0.00287		58.6945	99.835		0.0436684		0		144.999	81.67		0.0542708		0		116.439	19.3991		0.0765247		0		432.726	232.177		0.0293114		0
	226.192	76.0454		0.0423446		0		255.369	94.1412		0.0375679		0		163.036	208.213		0.0456552		0		100.478	121.894		0.0691527		0		28.5014	59.6938		0.0559901		0		139.777	71.848		0.106703		0.0097003		348.71	174.063		0.0878242		0.003992
	210.811	37.4431		0.0347231		0.0034723		184.303	253.164		0.0429945		0		164.551	236.298		0.0379862		0		127.035	120.196		0.0364462		0		16.1902	53.7694		0.064174		0		199.823	73.2255		0.162863		0.0066475		330.129	81.4121		0.0574557		0
	171.701	65.7356		0.0835809		0		160.158	220.164		0.0497898		0.0029288		207.705	219.287		0.0447665		0		89.572	168.17		0.0951275		0		29.1765	99.7104		0.0535124		0.0048648		202.434	47.0122		0.101951		0.0203902		15.2666	136.211		0.0449155		0
	155.521	21.8761		0.028024		0		205.434	108.39		0.0258928		0.0019918		207.829	139.274		0.0966583		0		178.129	132.989		0.0633835		0.0105639		55.7183	122.897		0.0514005		0		236.014	68.4438		0.144073		0.0062641		66.7896	226.318		0.153017		0.0051006
	196.285	48.4049		0.0339533		0		126.379	294.46		0.0431159		0.0025362		177.929	52.9524		0.0302454		0.0037807		117.026	89.7543		0.0485264		0		101.245	67.4351		0.0334063		0		234.505	68.6859		0.0590647		0.0059065		87.3545	213.844		0.0743861		0.0067624
	184.945	76.897		0.0794259		0.0041803		81.4344	61.6952		0.077527		0.0019879		226.903	46.25		0.058602		0		182.867	83.7875		0.043405		0		117.736	108.541		0.030247		0		244.957	39.3163		0.0933787		0.0155631		24.4957	184.726		0.153315		0
	226.638	119.486		0.0224626		0		97.6455	79.5778		0.0608327		0.0067592		127.165	64.3797		0.042837		0		236.667	150.542		0.0468754		0		66.9755	125.834		0.104072		0		245.766	80.9647		0.145532		0.012655		45.3948	28.8184		0.0888825		0
	199.068	95.1009		0.0305122		0		79.3689	86.4553		0.0804002		0		111.178	126.213		0.107099		0		280.703	194.105		0.0349837		0.0038871		90.4488	114.879		0.139534		0.0082079		286.776	88.1707		0.0535067		0.0053507		85.7471	42.8962		0.180134		0
	269.219	78.9553		0.0534563		0		74.8343	54.7219		0.0557558		0		132.041	177.638		0.0431737		0		273.305	204.311		0.054069		0.0060077		138.473	187.68		0.0409423		0.0058489		321.499	136.525		0.107097		0.0107097		113.112	104.767		0.0648019		0
	261.082	141.298		0.0832406		0		133.571	140.142		0.0359659		0		171.283	191.77		0.0267297		0		284.334	152.156		0.11346		0		165.745	128.14		0.0914681		0.0083153		44.9813	203.089		0.120392		0.004459		143.372	22.2529		0.217521		0.0062149
	320.975	120.836						71.34	169.847						206.291	236.996						207.175	227.972						106.913	59.5245						312.318	183.682						120.491	73.5187
	319.46	200.285						151.197	109.133						188.707	267.761						234.352	56.196						110.759	36.3746						298.003	207.435						176.218	72.8631
	366.913	405.947						187.432	16.5865						148.794	282.95						160.073	63.4661						103.751	50.1225						315.003	143.562						144.929	43.9719
	283.56	474.762						183.908	29.6182						185.977	292.434						445.199	119.214						52.1376	71.5403						367.145	112.392						150.867	75.871
	378.256	330.585						226.803	52.8444						247.21	338.988						247.488	106.628						162.506	155.401						416.437	136.184						119.54	98.2709
	351.29	257.402						76.6844	111.408						236.811	134.062						141.298	101.39						141.777	219.007						448.676	164.448						37.0879	175.658
	397.51	229.465						112.588	51.8984						240.673	243.24						40.5576	60.0929						199.455	68.58						434.318	14.853						19.665	115.976
	379.882	189.377						60.6261	96.4287						273.161	228.004						57.933	65.4193						224.952	144.901						400.115	128.793						38.6167	113.323
	289.457	226.803						28.6016	69.0778						293.936	291.662						31.9935	108.34						251.445	116.003						326.459	327.546						22.0418	131.458
	291.43	109.56						24.6434	68.3984						311.89	341.098						55.255	151.828						487.855	109.225						363.05	317.864						82.9315	48.6563
	113.335	57.384						74.4899	209.377						333.302	364.358						112.401	177.311						226.533	99.6246						362.6	287.133						97.1556	55.9229
	40.7875	26.1859						31.8962	238.777						296.113	396.197						164.952	150.1						90.732	451.055						258.148	109.382						87.5353	86.4222
	17.8379	66.5677						81.8444	300.785						270.103	372.49						28.1347	151.134						220.31	486.172						3.2219	98.9344						56.6196	122.862
	87.6037	110.553						67.5389	54.2694						257.633	355.038						64.0886	204.522						200.21	526.061						295.176	126.491						28.4287	154.468
	61.2392	15.1981						118.122	376.214						270.296	314.328						82.6866	244.893						117.338	90						28.098	84.183						66.696	153.717
	103.451	99.8559						113.552	40.3458						313.251	315.402						90.0576	242.385						122.726	78.5302						114.483	129.485						72.3372	73.1398
	62.8948	40.0166						96.1484	80.1787						380.944	283.537						93.6513	282.174						357.317	77.8134						77.2104	68.0137						126.631	103.787
	22.0418	72.6556						76.1138	88.4553						350.619	24.2183						144.31	172.505						27.1297	108.103						77.4957	33.2118						58.9942	127.081
	64.3148	116.171						99.1887	70.2997						418.846	21.9121						157.339	35.7702						103.308	76.5353						47.1996	97.8155						209.733	113.314
	58.1967	204.311						150.094	23.786						246.908	51.562						218.342	38.9647						115.463	40.3718						127.145	32.0987						233.325	283.786
	110.916	296.823						155.836	53.6491						271.628	91.9596						143.401	72.2759						82.5238	109.548						139.066	109.908						226.03	323.064
	141.213	244.355						194.738	83.6016						97.5072	141.014						56.9344	113.616						144.281	52.7118						59.3494	177.21						276.233	351.275
	147.13	243.491						208.198	105.419						89.1102	125.751						111.037	120.659						137.519	47.5122						74.2774	178.165						275.388	336.073
	118.175	191.59						182.999	111.785						98.8789	94.1268						32.2197	158.648						158.845	88.0021						98.4323	182.79						180.527	94.7291
	111.841	209.778						135.005	167.241						126.493	61.5475						61.7831	131.799						192.483	83.2284						113.335	207.877						192.839	348.149
	117.603	25.3804						165.651	220.066						136.531	94.6109						94.0936	205.189						194.803	68.1743						59.4676	220.005						176.571	139.021
	101.042	231.135						183.835	181.632						192.023	46.0756						22.9755	246.061						180.979	25.1643						50.1743	64.1369						137.312	164.12
	119.505	105.024						126.625	112.061						181.723	12.8883						66.7507	293.581						148.773	20.6311						62.152	17.3213						177.311	125.389
	82.9373	58.9769						91.1318	75.6448						214.985	16.1102						104.328	297.522						99.0497	48.4373						77.9467	233.79						120.79	46.5684
	32.9215	84.8674						150.274	51.1073						215.856	64.621						134.441	365.121						87.3545	64.2622						109.406	69.9179						143.517	83.4027
	72.1362	129.349						151.628	65.085						216.624	36.7363						72.92	317.595						75.9496	87.2594						100.823	122.372						108.524	71.4164
	56.6556	262.936						196.263	72.8523						248.137	153.024						132.882	65.2406						130.983	92.6153						151.787	147.826						116.372	83.5266
	26.6571	197.256						190.055	40.8127						266.057	158.306						170.042	71.5908						100.581	70.5058						153.918	132.347						72.6556	79.6851
	79.2507	81.2464						235.798	69.9438						258.545	133.882						173.228	124.308						120.127	11.6174						134.593	95.781						144.49	107.484
	18.1405	53.085						171.283	109.092						222.453	102.643						205.363	156.842						64.3516	26.6571						115.671	174.799						132.322	109.681
	283.947	93.84						273.233	123.491						296.872	99.2565						173.705	111.804						67.3156	217.031						136.61	190.514						169.246	148.443
	305.751	119.703						263.515	188.802						324.218	97.8184						283.157	86.8984						126.908	260.23						170.488	125.089						259.751	180.652
	218.051	124.197						237.006	226.501						272.921	107.679						310.629	31.6758						52.4748	262.248						172.106	55.7738						140.157	170.414
	203.661	160.437						155.89	187.942						250.323	120.233						332.916	104.118						57.0576	72.8199						170.519	99.4683						116.893	148.857
	178.401	99.9337						218.28	142.429						85.0173	70.902						371.328	118.859						68.5382	91.6599						185.947	107.08						99.5929	208.072
	126.58	101.817						103.711	101.39						124.898	190.564						386.78	35.0886						96.6866	149.754						126.379	152.406						82.3033	250.692
	163.855	165.306						51.9532	98.2204						178.85	166.213						199.646	129.883						92.4467	101.122						244.677	142.895						182.499	193.837
	138.043	125.99						217.7	141.933						21.3847	112.429						249.725	114.705						98.7975	109.254						271.705	128.432						82.9315	317.15
	155.035	101.419						185.276	150.757						27.8011	87.9611						179.408	72.4553						83.2875	184.303						276.771	83.7255						70.4287	351.957
	174.658	68.9539						154.448	183.926						63.2572	116.893						141.484	30.9885						10.1888	192.293						69.8105	268.201						104.764	60.7925
	126.95	64.8415						130.364	107.184						83.3026	177.872						143.524	25.206						102.503	344.198						204.627	320.749						78.0266	178.937
	92.2637	117.543						105.032	30.9798						51.4006	212.42						108.589	20.0699						165	377.426						192.406	234.203						149.831	132.491
	75.9085	97.3047						148.527	258.799						126.801	70.1181						99.7802	58.5396						139.756	483.823						58.5526	141.996						107.619	158.36
	107.59	70.1369						170.666	175.066						198.978	64.3797						70.9575	46.719						85.5864	62.2104						47.572	113.078						119.746	181.421
	95.4171	127.155						55.2269	100.875						200.009	123.233						26.4323	62.0641						146.636	91.4985						93.263	207.959						105.918	144.585
	171.282	160.725						24.464	100.037						201.123	189.793						40.1715	49.7954						37.4431	90.5749						100.823	52.4949						110.691	100.292
	157.651	93.33						35.9726	157.787						153.958	145.533						69.1945	105.197						77.3278	46.2947						74.6398	16.7111						71.5908	69.8105
	132.251	88.3588						21.9121	211.557						183.133	148.396						92.5591	97.0936						91.8408	50.9849						131.458	57.0303						96.8314	65.5144
	184.468	50.9546						243.36	56.7334						110.953	142.895						131.882	96.4049						111.486	134.155						107.718	173.206						72.2759	71.3112
	174.645	90.1268						81.0576	91.8271						86.4222	95.4957						118.701	96.598						128.269	174.241						85.3249	186.694						179.122	120.595
	166.615	91.8408						88.9294	70.255						117.601	70.018						145.428	26.6571						190.509	94.6549						94.5151	334.627						136.321	33.8307
	141.658	48.2925						194.393	79.7111						82.1765	70.3545						159.756	81.3199						215.375	22.3343						132.71	369.558						79.4078	41.2428
	137.644	121.675						46.4294	146.764						49.4661	30.0958						197.107	111.205						232.576	45.8501						103.568	387.341						45.366	87.1073
	198.571	61.0735						79.0864	204.738						114.435	55.3631						230.349	113.094						16.4294	84.8588						136.106	391.29						58.0764	157.557
	196.247	105.908						53.7694	45.2457						133.8	115.734						235.988	125.089						154.686	86.1787						142.942	474.239						95.1037	105.123
	279.688	129.349						95.3026	54.1304						199.764	113.579						65.7514	106.504						177.441	103.669						177.381	474.976						140.305	157.704
	64.5202	49.0389						83.7781	129.242						264.223	152.411						100.206	179.082						130.421	56.6196						202.301	531.574						133.752	99.9337
	109.076	95.7132						71.5908	140.964						200.06	157.511						74.1376	177.568						292.081	120.825						211.214	578.341						89.2269	96.987
	105.542	125.916						127.536	161.301						173.29	172.479						34.0526	207.937						264.377	135.793						185.138	566.429						102.146	128.594
	102.885	95.5475						139.914	95.7154						148.242	157.814						106.504	224.3						16.9575	143.676						167.955	594.181						126.838	191.705
	89.4589	50.4582						151.022	115.004						15.8667	117.249						63.7803	257.393						38.9049	128.092						132.208	178.937						45.4344	244.982
	109.228	90.3192						81.5173	115.499						264.248	107.638						104.325	288.674						33.9532	225.533						181.465	35.5879						51.8833	169.492
	142.981	71.562						192.179	21.1895						54.2075	166.638						156.952	327.769						68.3869	258.636						224.54	63.5475						242.572	203.635
	156.292	96.3804						230	92.3343						72.7666	140.477						89.6419	264.004						58.3573	304.204						212.443	78.9294						227.95	36.4524
	142.283	164.986						351.596	99.4236						76.4438	196.645						145.316	241.638						108.069	269.62						198.582	52.4503						189.975	57.0303
	199.12	114.161						280.637	139.526						65.562	225.831						206.697	246.818						61.9762	257.06						181.723	91.7024						212.844	146.686
	187.991	67.0029						252.283	116.313						104.715	270.237						205.808	285.088						123.188	207.165						208.656	162.553						267.641	126.006
	219.073	100.245						255.398	31.255						154.315	261.885						193.39	195.102						118.762	188.571						219.452	167.669						334.741	75.8098
	72.4056	123.894						171.786	99.799						140.105	302.334						170.378	215.567						71.7644	170.591						238.03	125.396						114.393	161.095
	23.5562	70.946						213.619	92.4467						299.005	297.006						126.703	39.2305						75.6484	360.525						227.242	180.151						33.1412	240.444
	200.171	109.51						171.81	121.969						317.109	214.651						23.9496	92.987						111.411	406.511						250.778	155.401						26.1859	240.281
	48.33	129.011						207.319	177.919						351.236	280.934						35.4784	82.0346						148.535	435.939						67.0065	112.3						53.7068	235.142
	24.6643	20.8934						133.868	167.733						81.3199	253.259						154.924	79.2637						140.431	438.279						156.4	28.8545						84.2694	458.698
	136.941	138.473						128.624	109.973						121.176	229.515						164.267	135.282						183.38	370.908						123.51	72.92						74.6297	392.352
	39.6844	172.015						39.6254	139.66						125.555	259.766						145.929	153.447						57.7493	93.7651						267.166	89.9193						126.03	307.599
	71.6888	157.862						143.417	144.352						114.027	214.291						85.4467	188.099						184.017	139.825						268.717	28.9798						119.963	121.527
	88.2529	210.555						121.04	117.072						97.4409	197.844						67.0454	218.323						234.841	98.4741						36.9056	78.1426						72.3624	336.569
	77.1736	169.836						117.806	174.365						139.107	214.413						104.802	176.377						220.205	158.109						22.7486	89.4791						111.138	283.977
	125.803	125.437						89.9049	84.2694						229.718	175.096						118.143	161.147						242.266	165.806						18.7046	107.094						161.385	61.8761
	20.1729	110.609						85.0785	53.1628						183.64	93.4849						49.4186	135.308						287.732	196.296						102.072	108.828						190.143	124.658
	72.5238	130.427						121.491	93.6405						192.363	53.4207						64.8617	137.48						314.419	175.546						74.1232	161.929						79.4078	137.262
	35.1924	194.851						127.489	101.073						221.857	26.8991						95.4171	32.4287						272.278	157.753						152.106	190.347						212.169	168.17
	73.3667	237.509						160.611	88.4733						182.392	38.9049						140.038	255.236						82.2622	199.725						154.468	204.47						15.1297	244.236
	86.6052	275.451						84.8127	35.3321						168.981	118.92						121.174	146.048						120.06	113.899						83.536	173.669						101.076	210.627
	145.207	220.569						135.478	47.7032						68.58	152.282						102.158	115.195						96.1542	128.89						98.6268	264.553						224.928	143.125
	117.7	263.363						67.7118	114.208						94.3667	175.776						148.981	38.0209						78.2954	221.252						52.2572	303.718						184.771	128.244
	93.6599	286.487						133.664	165.289						155.066	183.553						198.293	74.7514						53.8372	182.429						107.349	272.035						126.543	106.485
	112.225	337.362						112.145	116.55						119.312	205.102						171.47	101.442						68.3869	103.711						89.4416	202.992						230.792	167.241
	151.963	340.89						142.545	163.232						99.4604	223.772						209.654	76.3314						101.45	38.4287						64.1981	123.352						168.539	119.865
	141.227	332.944						183.044	137.367						59.933	245.474						255.784	97.8343						70.9611	64.585						57.9957	227.197						114.996	257.81
	48.9964	324.237						193.965	146.955						127.8	298.619						260.112	35.8934						111.846	92.2781						73.3739	16.8192						148.862	330.101
	184.385	308.035						271.213	182.851						162.422	259.706						294.851	59.4323						122.954	138.332						28.1347	40.5641						160.236	386.589
	198.712	351.709						287.197	209.585						187.266	253.194						220.084	143.379						107.117	126.03						36.4099	131.482						135.359	29.8537
	224.901	365.032						267.504	225.219						203.89	300.169						188.703	180.737						141.717	231.143						34.371	140.687						105.778	69.6318
	229.203	200.309						237.986	255.629						233.278	326.635						173.936	134.333						151.937	169.529						66.8437	163.102						71.7752	104.626
	154.926	37.6988						243.738	260.885						280.947	167.088						100.186	140.21						144.31	236.428						74.379	168.645						190.514	81.1153
	120.98	41.3934						286.758	221.57						315.718	17.4258						194.515	179.834						170.914	271.508						108.045	183.01						165.862	112.88
	128.841	106.971						317.14	318.787						311.239	141.155						287.471	233.248						92.5396	26.8991						112.782	241.478						222.362	72.2226
	76.8062	154.31						334.888	352.479						170.766	181.821						241.897	214.524						113.335	296.671						130.928	224.138						195.31	66.286
	162.978	208.816						345.894	388.168						202.512	190.347						33.0548	183.108						14.4813	33.5843						178.653	261.568						84.0965	36.0303
	243.192	76.8501						330.517	404.436						115.206	419.094						66.7507	145.342						187.521	21.5901						143.964	239.398						78.9553	78.0562
	251.441	125.899						293.644	458.269						23.2565	217.125						77.2911	133.285						201.339	131.648						243.614	177.485						41.9229	110.571
	171.009	110.155						404.503	292.615						55.3681	215.535						86.8206	199.75						279.361	48.8055						13.7644	316.88						65.7161	68.6297
	215.133	190.379						410.635	359.596						24.2082	148.892						55.9553	293.472						278.238	97.6909						19.8746	59.9719						72.513	167.626
	213.535	26.1952						371.551	302.999						63.9424	187.989						146.679	297.24						296.071	34.8588						51.4409	205.231						72.2759	212.73
	49.0022	62.0641						377.5	348.862						56.518	137.38						59.5893	277.264						285.14	64.9416						81.1952	47.9906						30.2939	31.013
	14.9921	57.5828						315.645	380.06						77.103	237.473						92.6513	307.252						279.406	104.131						108.39	39.6254						34.9179	177.82
	56.6052	93.5158						357.024	424.44						134.419	405.169						86.0973	379.434						44.3242	111.203						137.382	72.7702						28.0238	206.434
	41.6938	129.332						319.314	466.392						158.444	88.2853						63.3883	387.999						59.4107	111.395						136.531	100.154						85.7226	200.288
	61.3919	163.356						320.605	435.416						146.197	126.155						74.0814	439.233						67.4042	131.089						107.494	121.519						105.36	283.437
	102.115	187.873						297.179	415.996						89.737	119.746						66.1102	418.992						110.421	54.4553						75.0735	128.274						47.9633	144.182
	95.8242	167.434						229.204	375.515						139.756	107.995						114.429	464.88						88.6635	144.231						92.157	44.0425						32.6045	146.109
	104.715	216.208						172.317	438.078						52.1772	90.9611						148.849	472.711						109.037	121.251						123.267	94.2017						84.3184	155.893
	86.8177	263.125						196.427	320.993						67.9913	80.4373						119.746	282.084						90.7039	176.024						152.229	91.2795						106.074	72.4805
	78.464	298.54						157.067	134.037						88.0288	31.8062						107.771	349.102						111.205	215.602						148.527	48.9913						81.5778	89.9049
	28.5014	314.743						142.128	39.7298						47.0511	190.901						141.733	237.351						130.815	41.1671						166.27	164.29						74.4416	26.5108
	137.321	332.182						199.084	71.7644						115.032	180.33						167.434	75.9085						156.566	154.991						192.071	164.574						123.712	70.0036
	145.827	359.487						161.512	72.781						29.8537	166.133						187.068	57.5014						74.5007	205.387						211.934	205.836						101.38	43.8242
	119.616	85.0785						268.167	106.485						49.8782	145.749						192.594	173.727						174.121	249.118						226.535	199.422						140.975	75.6484
	118.669	170.888						30.2594	116.138						113.607	280.266						157.753	40.2039						201.71	94.5454						174.527	181.3						164.393	114.218
	149.962	215.932						67.1268	114.569						100.96	92.1347						230.71	22.1945						161.229	69.4042						180.354	203.89						140.305	147.087
	159.968	261.395						68.4438	157.298						127.978	132.455						231.323	177.841						196.864	130.125						227.871	196.231						114.952	207.338
	127.377	159.474						82.8062	143.677						103.589	167.496						273.081	218.051						254.033	132.259						251.473	180.872						141.799	279.19
	195.838	106.316						158.174	143.908						89.6275	191.335						255.481	185.091						283.171	142.507						209.058	94.5533						188.416	277.401
	167.867	211.434						224.971	70.3696						37.5749	212.478						74.379	126.064						158.719	264.004						322.216	118.955						203.274	313.613
	26.4222	276.946						261.761	111.569						153.695	190.575						106.277	88.6491						129.414	92.8386						362.18	72.6556						167.088	427.962
	30.2939	255.7						321.035	99.4474						73.0547	150.79						111.579	43.8595						450.357	92.4128						248.88	100.705						171.766	382.462
	66.3804	374.432						327.645	169.431						121.937	148.59						141.323	36.3674						22.2414	29.2565						63.987	161.823						210.652	126.697
	74.4899	470.456						369.282	198.488						51.3754	118.559						188.647	23.7644						22.7831	144.094						126.379	156.4						214.491	82.2118
	78.6924	50.4323						36.0303	215.669						80.6916	86.8062						154.87	71.938						25.3084	297.342						127.145	140.37						261.412	62.8249
	33.9308	42.5317						159.38	221.224						60.6772	55.0432						200.72	72.1398						55.4337	61.8465						33.8696	40.5065						200.833	262.415
	17.2911	134.441						121.037	309.857						72.1362	20.7939						107.638	113.115						48.5713	156.34						13.4013	84.0598						291.523	67.8689
	47.1614	107.104						78.1462	282.957						116.903	60.5187						96.9229	120.317						61.1037	108.069						31.9935	46.719						325.515	106.397
	38.9647	152.581						98.4294	115.699						217.025	282.429						63.2896	114.705						88.9207	15.7349						45.4121	41.8242						326.884	72.6952
	58.6549	190.83						153.852	185.964						225.523	309.26						83.933	85.1239						109.938	71.3256						74.8898	97.9856						366.444	71.0339
	101.71	175.438						137.171	180.496						167.692	374.014						141.623	59.5158						57.6772	44.6686						81.3581	120.558						351.718	84.6383
	84.5029	78.3019						130.421	75.5108						48.2709	481.249						136.519	61.6614						43.616	112.29						104.705	113.184						376.57	93.3379
	40.0166	101.697						339.698	55.9553						48.464	427.516						176.491	65.7161						131.432	114.553						93.4935	153.416						399.171	161.309
	111.096	136.078						387.532	56.6607						92.0526	110.346						177.069	63.1254						137.902	98.4741						20.7435	209.659						425.842	195.447
	76.3725	100.849						416.701	27.5101						168.612	111.859						157.215	84.7241						101.245	62.9445						28.5014	111.133						429.642	265.842
	101.697	97.6455						439.744	210.282						95.8458	38.2457						212.73	102.511						172.445	44.8833						22.1009	17.1859						408.908	118.471
	102.3	33.6232						423.384	54.755						80.8076	78.2918						223.64	150.195						131.102	98.8789						20.7939	20.6059						445.252	94.7752
	163.28	82.7558						401.156	75.0007						85.3069	398.591						236.857	176.676						173.006	100.658						20.8934	148.089						465.711	91.5101
	171.701	182.287						443.774	101.196						113.915	223.377						66.2277	174.658						149.56	154.468						61.0648	101.608						482.514	90.1729
	68.6369	187.897						460.109	114.789						251.274	295.998						28.3098	124.642						199.77	130.236						101.342	56.2003						488.263	119.094
	23.6001	81.5266						507.578	99.9265						195.41	142.764						19.0209	218.855						207.499	48.206						62.0641	82.2241						19.1837	139.488
	24.6434	88.2147						557.98	147.668						231.906	148.174						76.0454	203.014						261.106	33.3754						46.9128	148.661						113.938	182.52
	26.5692	116.752						523.309	173.295						194.118	183.481						49.9669	230.592						242.089	91.5439						73.1225	112.707						155.848	141.85
	67.4928	92.8026						354.62	208.009						241.952	110.127						113.122	188.2						218.452	194.841						57.0807	203.586						96.7939	254.44
	37.1931	45.7932						568.195	223.459						55.7046	93.6599						127.66	154.995						174.174	63.4006						21.6138	143.058						41.8429	127.666
	18.0115	25.1643						439.224	247.88						34.6571	67.0303						122.532	106.475						195.066	90.3451						57.6815	113.999						215.133	179.198
	97.3292	67.7233						433.277	282.201						57.7176	100.96						110.839	136.099						161.745	73.335						94.9971	202.707						34.7694	143.355
	78.464	36.7154						124.673	316.971						78.9388	172.648						86.6145	24.8112						93.1707	104.049						107.696	151.814						5.76369	447.228
	52.2817	96.286						111.486	291.292						76.9006	214.651						94.116	19.3321						48.4373	175.686						92.9618	124.706						36.7435	380.046
	56.8069	33.188						29.6794	253.341						96.286	249.078						136.957	47.0511						67.987	161.615						128.292	207.569						63.4006	30.9885
	109.723	293.231						28.3098	114.653						135.701	184.417						137.066	86.1001						8.05475	215.398						100.372	251.202						52.554	34.6124
	21.7219	245.738						92.5396	258.697						175.362	178.889						175.488	83.2875						67.7233	238.428						104.308	277.291						9.36599	73.4726
	14.3004	311.692						125.294	216.014						181.421	231.877						249.289	146.557						96.0836	64.8011						119.521	228.396						145.312	62.1852
	73.7161	317.131						174.107	111.318						192.473	210.406						292.906	143.452						70.8292	10.0346						105.906	365.032						86.5036	94.7536
	38.0209	225.606						168.318	142.398						131.844	226.51						25.0094	16.4294						58.072	37.1931						143.125	398.933						155.381	132.208
	115.996	122.779						222.37	201.896						19.665	107.8						15.402	91.5072						24.5382	33.0548						126.948	410.59						198.254	197.509
	121.758	142.225						138.396	239.993						44.7903	231.084						54.8401	100.455						134.225	61.8926						154.35	143.075						151.134	306.687
	117.614	115.296						63.4171	156.664						62.647	174.539						19.678	186.153						195.841	75.6484						128.317	204.92						160.522	249.514
	77.0086	85.3069						148.64	115.51						55.4337	126.631						52.371	127.226						244.236	125.346						96.6866	140.194						82.1261	259.472
	73.3206	191.248						78.4611	70.018						94.2017	124.463						75.0836	100.651						106.375	171.107						159.885	333.574						57.799	26.7442
	35.0886	200.731						86.1455	77.4121						110.4	81.2334						87.9438	65.8581						129.991	340.968						186.612	82.0216						201.896	332.326
	21.9474	256.291						109.56	137.185						146.176	104.529						192.326	193.385						78.9654	285.743						170.933	134.091						107.3	66.1455
	72.3624	300.253						176.906	145.335						140.975	118.946						177.012	173.53						36.2024	58.9632						141.19	163.178						24.4957	101.952
	57.5014	185.461						162.148	171.805						115.141	244.535						197.832	156.34						333.928	36.3674						220.9	77.9863						50.3754	69.1981
	99.5929	74.4063						87.9697	150.664						163.136	47.2658						167.966	178.262						373.865	88.6491						236.965	67.1073						47.817	69.6318
	110.972	30.268						54.188	183.475						159.489	67.8689						208.726	145.278						348.627	104.171						200.472	48.2277						89.1102	168.447
	157.615	61.9762						87.116	185.684						118.283	180.853						140.852	41.3746						364.733	156.053						171.743	82.8372						90.0778	134.014
	120.956	135.602						218.552	281.601						86.4676	170.006						120.919	60.7968						359.978	210.69						276.732	135.478						98.9027	104.169
	149.184	93.8537						193.643	66.5094						73.8847	223.873						90.9611	77.763						61.8465	221.183						175.912	103.026						115.734	66.3177
	103.571	166.3						137.61	20.8934						142.254	204.698						70.4618	56.371						56.7522	148.501						128.826	144.346						143.971	259.416
	71.2529	185.562						36.92	10.0086						70.3437	87.7723						125.304	97.1124						96.7594	131.947						149.83	129.987						133.986	309.328
	111.308	41.0223						77.2341	35.8934						68.9013	184.744						88.2853	97.5209						112.422	164.66						134.062	129.495						193.418	333.947
	133.597	147.575						91.1318	38.2457						79.6621	126.539						33.7313	143.116						186.676	11.2075						34.371	77.6664						205.161	338.483
	171.251	81.5684						108.704	71.8228						256.488	143.692						52.7118	94.7183						174.49	197.634						15.2831	68.3069						170.23	458.663
	200.507	104.106						122.151	100.999						228.336	205.357						97.3292	124.396						153.634	93.438						20.4791	116.429						188.597	358.848
	172.047	123.323						94.5562	194.066						248.207	181.993						136.884	108.582						127.522	127.263						50.6426	124.128						91.0547	278.036
	123.121	125.306						65.9877	225.174						116.69	174.888						95.3898	78.4805						223.409	173.924						68.1743	112.542						77.9301	284.911
	164.167	301.532						128.952	199.517						31.3876	133.571						48.8055	112.597						230.197	39.5663						87.6866	184.237						118.585	48.7205
	211.796	163.665						168.193	233.54						65.1491	34.8516						58.7161	150.809						264.759	92.7939						79.5288	174.216						154.501	64.3271
	243.517	47.0511						217.205	271.984						129.411	139.079						81.5742	119.175						252.882	12.5821						107.792	193.472						157.69	94.5533
	277.03	30.5324						235.481	240.233						146.879	96.9949						93.9618	74.8069						121.731	26.7442						135.067	233.954						230.144	221.655
	129.957	69.3818						134.13	68.5382						114.897	58.9632						124.197	113.942						89.9769	95.9834						163.613	237.128						204.339	177.069
	81.6124	118.246						100.865	51.9532						183.897	77.0187						177.305	79.1657						229.475	32.6441						132.455	240.073						168.213	89.4791
	212.394	173.692						175.618	46.4013						239.532	129.627						189.629	175.509						297.617	122.2						65.1491	202.346						151.839	189.366
	174.066	180.447						39.4942	94.116						228.4	147.034						221.963	155.205						280.421	92.7183						53.8372	163.195						87.5828	242.034
	224.073	147.348						43.9481	95.049						201.081	90.1988						236.75	204.958						18.7875	127.073						23.379	63.1095						53.085	279.799
	197.024	109.51						19.8228	70.6052						278.281	46.3624						215.292	195.218						41.8862	193.305						160.674	75.6484						84.072	263.389
	156.4	83.6016						87.4877	161.486						322.613	114.279						250.045	213.334						318.444	114.716						124.721	95.1145						119.214	300.501
	116.637	72.781						167.259	200.502						84.8069	61.1671						309.22	229.819						304.84	99.7939						67.6239	148.06						166.433	302.649
	97.696	127.269						41.2241	162.078						50.1743	95.1037						231.21	161.841						65.3357	108.519						78.9885	157.384						128.638	287.406
	73.9128	73.8184						19.4524	82.8278						43.2277	133.402						185.16	207.769						95.7017	130.403						104.901	226.73						160.514	155.966
	152.282	106.764						53.799	47.3645						50.6837	122.491						152.918	258.97						95.7752	71.938						180.983	217.927						215.856	184.362
	118.175	16.1902						214.887	89.8271						320.112	200.04						139.273	174.732						60.8818	219.165						30.719	267.018						93.2291	190.229
	115.042	113.609						220.424	96.4049						27.8105	294.232						372.269	237.26						101.337	124.523						72.4553	258.706						127.946	178.896
	27.3869	81.5266						255.828	72.9409						62.8494	243.027						364.432	268.449						90.1527	69.7954						101.909	247.839						148.772	141.447
	28.9798	139.379						161.229	70.902						54.3984	103.026						358.35	325.037						129.131	81.5266						137.049	220.396						111.709	134.68
	100.37	96.0158						71.5583	28.2543						241.088	89.0375						93.0288	304.81						149.684	103.428						82.5238	206.069						113.323	93.8703
	132.135	83.1563						25.0922	51.562						121.937	87.6772						141.944	398.102						139.756	143.64						107.756	193.385						75.8372	145.841
	156.764	152.005						66.6102	41.5749						99.0497	184.676						124.463	432.286						194.371	123.241						134.161	180.836						166.483	125.472
	61.2392	199.151						106.309	84.072						95.1145	170.372						29.8883	273.081						155.156	188.017						113.835	34.799						201.602	15.9971
	139.825	188.04						33.1722	5.19524						134.076	131.862						42.5742	212.761						191.693	299.826						164.967	76.6066						177.814	103.669
	81.0418	359.499						140.749	81.1563						155.274	67.9071						77.8667	43.8242						274.542	76.4438						190.054	124.504						209.382	61.4085
	22.3458	67.0065						126.451	21.7219						187.354	73.7442						82.8372	61.6823						340.917	57.1398						201.246	131.689						238.311	151.28
	55.3631	114.061						92.2442	28.5468						177.911	112.88						116.439	77.2341						147.863	91.8155						180.121	97.4993						239.952	230.954
	67.3429	239.281						154.145	105.888						132.22	89.0958						129.542	126.674						24.5908	166.589						137.926	105.532						215.448	195.505
	110.909	168.324						98.7449	109.037						217.509	90.9179						110.101	113.938						22.0533	131.135						153.104	86.4135						186.599	108.091
	144.182	95.8321						64.2666	56.9207						185.439	133.416						174.527	39.2305						88.9092	103.746						195.473	36.6023						182.184	93.4517
	131.529	217.844						24.379	66.3177						175.309	173.38						148.849	100.911						53.1823	64.8415						201.87	115.274						150.798	34.3487
	130.101	72.5202						30.9885	78.1462						137.704	220.424						201.762	123.409						87.9791	39.1441						283.246	109.358						121.149	35.3689
	200.719	79.0864						46.4013	82.1455						224.914	342.733						87.781	89.8156						126.04	72.513						304.919	92.2219						129.125	68.6895
	113.257	173.045						40.3782	108.95						232.28	430.431						130.284	162.207						105.024	26.8991						239.679	135.679						97.2622	116.394
	145.562	53.5137						39.3559	83.1779						243.692	479.399						127.035	167.866						61.1333	75.4287						239.655	185.439						58.3573	159.741
	32.866	208.581						60.8098	165.181						286.744	443.674						41.268	180.836						150.895	48.0122						249.563	106.906						50.8473	164.614
	142.064	78.3019						60.6261	200.259						295.798	527.315						94.7428	229.475						174.049	26.4222						289.694	115.438						148.452	130.531
	179.302	42.0101						93.7875	189.629						309.564	530.46						108.503	199.598						141.323	71.6707						254.424	141.42						299.993	281.02
	150.247	85.8804						41.0728	173.127						270.575	554.609						123.712	34.6419						88.6434	77.7464						216.259	77.4121						322.864	281.546
	54.4553	116.664						83.6232	118.156						279.838	376.587						145.733	26.2947						70.946	48.6088						200.74	202.018						277.381	277.87
	46.25	153.35						138.512	143.372						281.999	212.111						101.71	50.3292						63.8083	111.352						135.004	226.235						253.214	188.579
	100.713	470.904						75.1491	84.3645						271.725	141.361						174.405	47.3588						89.3372	29.5742						3.60231	256.259						53.8084	200.813
	89.572	54.1304						79.2802	71.848						307.532	67.4697						129.683	91.4078						114.49	64.1534						112.659	303.178						86.5302	197.446
	74.0115	124.798						102.339	194.393						159.858	122.438						141.052	136.062						95.8213	71.786						82.1261	239.21						87.232	235.248
	54.3458	86.8062						148.089	220.556						171.622	91.5663						103.669	138.905						77.9467	89.1887						136.717	159.612						79.8184	271.836
	74.379	86.629						23.4568	238.525						160.816	120.75						21.1895	190.405						49.9409	47.6866						134.385	178.168						132	320.651
	124.715	197.986						125.327	111.903						170.519	148.885						56.5094	74.3854						57.366	94.0828						82.5547	165.589						168.719	326.509
	112.742	261.328						163.683	178.012						31.1722	177.21						135.005	70.2406						121.091	89.0173						51.4913	178.937						167.1	293.674
	123.921	238.828						39.6779	166.433						67.1693	173.285						95.4496	108.904						151.297	124.692						41.1167	248.738						220.604	260.401
	84.4661	174.444						49.0605	79.9841						68.1398	126.317						166.256	156.928						177.411	91.7507						82.2241	293.202						219.143	264.694
	40.1909	139.049						87.7694	50.1693						84.3926	128.729						48.3566	93.5158						186.682	79.005						123.712	237.176						241.522	221.183
	71.4272	89.6851						69.7622	83.3026						110.193	81.1153						99.005	103.511						217.813	103.568						147.47	261.627						169.31	229.34
	84.9323	171.115						35.3321	28.9798						153.776	347.872						132.77	170.834						230.548	51.8782						149.267	278.184						80.2788	241.877
	25.2161	229.729						89.9193	77.4957						94.9971	113.305						114.415	46.317						23.0548	71.4712						157.782	314.537						83.1751	97.8155
	77.9964	291.451						134.493	66.4114						115.294	55.1001						168.182	86.9942						33.9841	77.8098						154.475	211.114						37.5886	81.616
	63.1794	185.854						166.756	59.6938						164.834	77.9964						185.499	120.868						53.4892	153.743						132.896	59.5245						65.0216	148.159
	36.7363	67.0994						97.0569	98.3343						192.789	116.171						140.51	117.999						50.8681	239.974						140.536	54.9114						103.526	216.618
	59.0692	120.265						341.125	124.256						148.102	20.8934						159.222	147.274						97.688	169.347						115.206	73.6138						268.4	214.916
	119.746	80.8876						445.916	161.243						108.519	48.7046						226.58	91.5439						104.086	126.491						100.517	154.609						87.7572	144.245
	55.9416	29.389						403.32	76.9647						77.8098	45.6232						195.935	164.044						95.7154	93.0843						122.421	147.695						124.839	123.689
	44.7615	12.7666						111.437	39.0713						51.8732	101.367						138.533	148.557						148.256	358.071						186.689	159.749						26.2255	271.946
	211.968	74.7514						169.529	143.417						45.389	87.6772						113.298	208.277						155.568	404.368						138.037	120.109						28.8184	326.219
	87.7723	113.942						158.542	108.62						68.3487	92.379						96.7918	38.7313						168.626	44.371						126.04	76.1952						44.0958	297.236
	26.2947	85.7349						214.005	19.0209						107.956	48.4157						17.7939	47.1117						154.981	62.9114						104.006	43.5447						74.7615	92.6347
	38.4287	56.8573						245.723	322.155						149.442	52.8444						39.9582	73.6174						205.855	56.6282						46.9683	24.5382						71.6599	210.992
	25.3804	82.098						209.432	192.394						228.653	61.6614						58.5526	107.233						213.403	50.9899						170.085	231.663						58.8926	390.596
	39.6513	166.483						249.289	47.6866						10.4899	98.7449						44.2363	122.319						237.102	30.0267						201.858	225.78						95.4193	312.545
	23.0209	213.574						217.223	75.4013						58.8926	160.073						79.9712	109.14						140.802	21.1895						180.547	136.188						67.2968	375.139
	70.1073	281.556						176.491	117.344						95.7968	125.493						87.3184	84.4171						120.659	21.1895						158.948	98.6585						32.8105	352.823
	72.2082	296.347						193.273	134.194						103.756	69.6318						115.674	65.5425						137.896	108.541						172.769	105.36						79.2637	471.581
	111.486	124.523						178.192	55.7413						56.5504	59.8674						132.455	109.742						170.287	81.134						246.243	143.705						104.169	544.746
	90.8609	102.397						211.262	52.9921						36.4596	82.5893						65.5425	150.468						199.708	170.888						83.4308	266.132						134.497	539.367
	109.936	41.2428						220.063	92.4099						142.352	191.911						108.503	174.25						274.514	188.717						51.2947	138.808						151.252	592.674
	147.702	68.1851						259.367	66.5836						128.26	226.535						142.157	91.3199						179.501	214.423						113.442	53.3141						190.605	574.687
	163.34	95.3732						239.112	168.719						101.628	111.952						143.984	186.845						85.1239	57.2075						209.827	69.8847						227.431	618.359
	206.193	127.871						262.463	98.2046						171.465	166.713						162.392	183.64						208.721	75.1563						215.535	100.144						199.631	585.859
	196.846	76.2601						286.307	160.624						181.111	44.1073						201.904	121.707						33.2666	158.437						160.468	107.174						154.429	510.433
	242.286	114.263						25.0612	147.251						204.197	59.6073						185.834	69.4524						62.0266	65.7161						155.993	128.042						140.669	199.818
	193.208	27.0821						128.285	97.696						132.455	126.973						233.617	86.8444						97.8552	100.154						207.583	85.0173						173.457	175.666
	150.266	46.1153						118.703	175.444						90.6866	130.975						226.042	28.5468						111.504	146.282						18.0115	67.1073						77.1297	122.079
	117.079	120.628						47.1614	56.7154						51.562	191.469						129.542	90.9063						94.7183	145.392						47.9633	175.452						171.847	145.635
	70.8732	238.551						71.5288	243.718						38.0209	214.626						104.782	79.5778						23.6001	236.416						64.121	59.4107						118.622	76.8566
	60.42	208.153						64.7493	90.9726						48.2709	243.801						29.9661	119.736						78.2125	179.146						21.9474	102.336						51.456	49.25
	105.554	315.68						243.267	110.888						103.568	254.011						78.6196	161.745						86.9942	29.0425						38.3473	66.9409						46.4013	28.5288
	106.006	91.8833						53.3919	123.687						84.7702	200.252						85.0144	185.929						70.4618	233.123						43.7111	99.6347						89.8962	27.3869
	149.573	60.562						119.631	231.34						54.7738	184.655						84.4935	228.504						21.3847	75.2183						44.4416	126.705						110.087	26.8991
	154.955	157.057						195.171	187.84						54.7738	257.757						126.483	174.293						77.3451	98.6823						47.0511	152.821						107.467	67.6621
	198.159	166.128						210.475	273.545						152.508	231.968						132.565	253.367						28.1347	150.454						153.519	168.706						77.2241	102.559
	103.746	181.403						162.824	276.016						95.8213	183.243						112.579	312.605						205.855	117.532						94.2817	202.884						146.213	73.4517
	130.883	229.176						199.988	300.978						104.626	82.8811						177.246	368.641						102.945	58.3754						18.3682	244.55						146.113	73.3667
	188.735	159.968						250.026	366.239						75.2111	51.3754						202.407	199.005						8.05475	115.104						264.209	290.497						186.481	109.389
	193.128	104.029						249.767	403.109						221.633	32.4207						189.688	41.469						51.1679	158.713						98.4265	259.519						119.521	126.317
	283.34	100.991						304.755	508.065						205.488	169.53						198.818	99.9337						18.3682	255.828						103.117	250.266						77.2341	118.471
	188.37	127.365						264.542	439.352						80.0331	242.62						210.39	225.245						17.2911	357.083						86.9402	313.158						129.819	172.299
	270.156	178.821						214.292	496.486						29.3271	191.084						250.758	295.161						47.0511	427.309						109.192	339.903						152.651	110.55
	76.1952	73.3631						165.745	141.669						123.672	62.8249						178.46	141.996						72.6239	442.604						127.605	405.024						151.445	242.291
	115.296	65.1491						184.035	73.023						149.457	91.3393						170.029	178.796						115.499	306.433						363.401	282.035						170.634	222.165
	28.4193	39.7493						226.537	62.9114						70.9575	57.2075						172.335	211.428						144.992	226.669						360.737	239.754						195.127	184.767
	61.3451	84.5735						278.23	59.5677						104.754	60.9841						180.745	225.671						176.126	58.446						407.596	198.034						120.739	243.311
	128.147	66.1607						287.612	109.908						76.897	32.2197						224.648	260.813						165.369	19.4524						465.323	174.532						126.901	67.8689
	96.6866	106.436						270.197	95.3242						38.6643	69.531						232.468	287.898						167.079	34.6419						483.821	107.249						111.934	97.0936
	114.698	227.035						230.585	168.989						72.3408	67.2197						323.802	251.053						192.19	52.232						427.282	121.664						54.1304	161.759
	137.54	524.355						220.487	112.193						33.1174	66.0706						294.002	216.052						214.699	144.346						457.644	41.8112						70.6088	152.336
	182.084	149.962						154.805	63.5684						84.1707	30.938						335.03	86.3984						118.865	181.632						471.514	73.6736						117.152	191.221
	185.992	153.411						171.419	114.125						92.9366	161.501						361.073	127.92						93.4517	238.846						475.289	99.4236						115.458	238.999
	211.924	101.595						138.989	121.894						125.751	141.328						379.096	104.33						100.457	63.0108						23.5231	109.95						23.8516	159.887
	178.792	129.691						212.652	179.584						140.305	127.579						408.279	56.0483						118.599	180.082						24.4957	83.6383						56.196	188.239
	141.521	103.746						202.588	69.8847						140.719	117.01						340.888	53.6491						248.329	252.503						15.9971	82.3753						65.0216	115.152
	39.3098	92.9395						79.9063	144.813						177.09	184.985						286.951	198.54						312.827	133.474						36.92	158.125						53.3141	176.783
	89.3516	55.0432						122.627	128.608						133.719	188.901						344.597	220.707						42.0101	28.098						50.1225	193.664						81.8415	148.666
	91.8271	81.5936						164.978	95.4632						165.9	225.799						462.229	184.46						47.3588	58.7118						82.5238	242.14						110.231	164.854
	119.033	146.636						199.852	111.066						164.323	273.086						520.973	244.696						79.9841	97.8797						114.635	207.394						105.721	136.869
	184.586	195.33						248.426	62.0641						164.992	232.177						86.049	233.07						105.182	74.2075						68.6369	171.251						122.117	116.69
	231.631	75.9906						304.182	77.4791						125.472	85.9013						104.945	133.536						81.7781	145.826						19.0209	217.566						154.686	76.1405
	141.785	105.505						302.664	38.0209						45.4402	130.787						75.6174	286.785						33.1412	105.071						52.5346	126.099						133.789	51.5922
	251.964	127.952						50.3292	59.4849						18.4524	204.616						139.379	72.3804						71.3292	115.607						48.7205	259.207						91.2032	69.9438
	214.626	76.6607						313.154	110.04						63.6009	161.065						184.507	86.6743						70.2658	158.247						92.9171	186.177						88.6282	84.0598
	234.576	48.9964						303.314	31.2803						88.9092	231.787						236.035	128.463						101.893	267.193						113.678	29.9921						205.367	99.5619
	84.7702	24.379						182.915	87.036						111.903	269.095						123.611	99.0836						235.013	275.692						102.913	297.956						222.697	73.3631
	162.73	142.717						143.856	120.772						130.481	194.451						87.366	128.559						57.2075	348.969						67.2774	40.7169						178.205	122.76
	27.4344	189.524						97.8977	56.3617						70.1369	107.126						144.173	163.759						239.675	267.934						23.9496	69.2846						123.995	145.826
	77.763	146.019						66.4229	29.4071						85.0908	56.6556						60.9503	23.4568						198.76	223.107						34.7017	91.0547						185.181	81.5684
	81.4632	135.527						134.821	96.6736						133.393	80.6945						65.2406	143.287						31.5771	195.245						84.8588	135.126						162.795	16.4294
	23.2003	188.41						185.034	93.2961						127.595	47.2277						36.969	42.8962						26.7442	291.787						121.26	105.419						203.069	244.716
	60.4719	190.269						272.898	165.369						169.625	89.6275						71.0339	72.0605						63.2572	319.187						61.5432	84.0965						157.102	253.098
	64.9092	197.509						130.093	106.971						304.204	130.117						110.155	74.5007						66.1102	34.4769						325.828	100.061						108.79	253.907
	119.605	264.269						40.7875	146.955						172.504	128.753						113.097	127.666						54.0396	16.2543						143.161	115.186						67.2774	188.525
	109.228	234.438						62.2104	174.389						200.357	180.216						97.5209	132.802						22.8854	40.5771						109.382	58.5396						61.5101	395.767
	24.4957	228.813						80.6722	71.7896						150.146	245.237						174.74	178.64						132.747	61.5562						130.433	127.267						78.6196	417.843
	23.6988	283.368						117.702	120.181						156.181	228.859						141.521	150.361						158.4	41.2932						57.067	56.7334						118.955	434.674
	66.5324	304.444						93.9366	18.732						225.877	227.814						159.51	137.902						51.456	68.1246						52.4352	38.1506						108.62	449.758
	17.1254	104.824						136.927	24.4957						41.9661	230.768						136.458	180.547						78.7118	72.2082						95.6887	81.0158						76.2262	400.198
	20.6311	93.121						200.29	81.536						20.3775	158.044						101.84	201.317						61.5562	93.7428						125.808	108.388						164.267	309.859
	26.2947	109.496						177.722	40.6023						31.5771	145.934						67.2197	150.136						128.503	174.633						131.284	97.5209						131.385	291.794
	129.059	166.651						175.924	41.5684						60.9841	142.488						79.1751	31.2803						137.55	118.445						71.8336	107.298						97.8898	290.95
	31.9121	182.133						144.502	122.236						106.667	148.398						123.913	63.6052						142.254	88.9704						127.524	156.976						146.723	206.968
	19.9791	124.172						130.196	196.076						211.342	135.349						126.674	99.585						19.2241	159.339						217.967	149.955						114.088	39.9452
	27.005	78.8206						103.669	57.5511						108.481	108.338						135.793	123.403						28.8365	182.903						275.816	201.577						144.272	35.719
	70.255	151.759						31.4539	56.0483						150.554	61.1333						179.759	158.109						71.4712	237.801						210.909	298.077						174.375	19.8746
	86.1455	179.765						111.483	135.602						166.715	64.8415						167.645	32.0987						88.737	259.007						120.228	301.656						172.056	61.5814
	106.667	224.022						66.505	81.2334						47.9906	119.338						169.695	70.4877						149.504	176.748						120.748	228.412						186.987	108.225
	162.104	214.607						154.133	130.883						17.1859	165.269						222.323	48.0929						135.447	102.612						143.154	180.318						223.138	68.2961
	198.911	169.364						141.447	230.733						42.562	184.687						207.884	103.104						102.409	121.894						155.89	197.674						255.179	127.767
	155.966	126.604						106.204	50.6174						55.4193	194.991						246.277	136.312						121.764	148.247						112.901	252.245						217.35	50.8681
	92.0612	82.2781						113.341	227.841						114.698	238.238						258.63	161.558						148.086	90.7241						28.1808	325.192						259.386	80.5274
	224.97	32.866						42.7262	287.147						105.741	195.597						249.609	65.2803						189.487	69.598						100.999	332.981						237.202	127.096
	202.962	109.228						158.103	15.8501						141.078	218.006						237.217	64.9416						225.788	52.018						128.463	378.708						151.921	140.349
	125.61	172.468						177.235	33.7694						78.4539	263.8						272.913	111.203						214.156	55.4006						152.604	408.651						315.895	189.941
	64.5245	187.167						237.469	309.625						132.965	270.595						258.751	112.101						185.91	76.5519						151.367	428.713						237.035	147.228
	77.706	160.829						208.114	298.846						221.224	311.88						184.973	171.235						198.712	22.3458						151.347	321.348						47.0454	168.249
	177.429	218.842						192.17	164.697						260.906	372.785						292.249	196.41						291.288	90.446						112.507	203.135						190.078	209.733
	11.0209	222.282						258.288	173.571						165.124	281.922						297.715	74.9589						264.374	188.042						163.982	249.514						45.389	212.969
	112.45	240.06						210.992	272.653						152.401	340.888						286.756	276.369						308.95	58.322						157.537	16.8192						102.751	102.308
	30.3019	73.6174						256.797	161.219						86.5094	311.28						328.692	311.45						333.8	96.4287						86.6052	59.3494						139.213	65.7673
	56.7334	390.965						299.909	221.944						138.952	325.486						324.246	264.903						365.293	102.361						232.799	68.2313						153.595	147.293
	69.598	296.046						316.166	111.469						156.713	29.5742						293.107	298.995						244.738	130.298						382.201	111.205						113.115	181.157
	95.1037	286.11						201.88	117.424						184.035	65.5303						324.125	306.514						367.947	163.57						408.948	142.895						114.827	152.024
	120.868	309.182						195.542	80.085						197.244	95.9323						294.922	342.522						15.402	181.421						419.965	105.024						84.5735	151.511
	114.664	249.788						242.5	215.689						202.588	112.193						523.285	418.457						52.6729	208.607						520.031	170.28						44.6686	96.6866
	100.289	254.273						18.732	149.151						228.478	86.4791						510.282	386.352						81.946	181.014						546.724	237.915						99.4604	48.5713
	82.7399	198.022						33.1412	122.294						217.122	147.679						28.7104	347.709						114.653	41.3437						59.0778	229.795						77.1297	48.0929
	159.261	201.406						75.0836	106.277						117.755	231.721						113.158	460.641						69.6614	96.5447						29.6794	162.73						25.9769	76.4777
	137.191	152.799						160.609	97.1369						57.5872	210.475						107.378	479.846						103.227	140.037						87.1758	291.21						43.1614	119.28
	169.48	155.623						192.742	22.6232						84.0965	177.393						149.857	515.361						178.177	236.823						113.002	256.631						67.3775	151.614
	206.542	208.044						213.152	24.5382						55.4755	144.267						121.408	382.608						12.3955	175.924						142.741	232.124						86.0252	149.085
	135.41	177.446						259.694	155.623						118.682	181.661						144.568	455.31						64.2341	172.445						243.427	294.203						123.726	153.882
	120.996	146.275						245.047	101.84						112.857	72.9517						64.0238	527.913						55.5504	6.64265						233.429	349.001						38.0209	204.444
	164.058	114.768						317.994	61.1037						110.045	105.298						20.9431	574.583						95.1009	117.282						41.7867	319.892						159.37	155.313
	329.978	102.46						354.65	104.529						94.0915	190.596						14.6945	599.419						90.2075	63.3026						77.9827	340.23						170.133	206.652
	197.427	71.5547						113.223	212.145						107.37	155.035						57.4611	592.079						128.236	30.9885						74.2947	339.648						117.47	196.156
	180.807	130.171						130.406	83.6477						144.272	156.008						57.0029	605.858						93.4517	37.4431						9.6657	376.037						75.9906	123.019
	94.0497	61.5562						108.045	64.1895						151.305	155.361						95.4496	646.032						49.0122	63.3026						14.7824	389.292						100.929	97.9856
	99.2385	112.452						294.305	64.9416						176.764	183.854						48.0929	421.31						84.6657	99.5929						25.9769	439.118						93.8264	108.656
	101.605	92.1347						58.1794	53.2262						150.01	212.463						56.4906	346.365						124.125	73.5468						57.1398	236.989						138.512	88.4733
	194.542	121.401						77.7161	280.015						170.049	227.202						62.1102	31.7082						177.919	115.032						112.216	62.0266						104.051	137.644
	61.2183	199.797						73.5648	72.8235						157.234	105.044						67.0065	69.348						224.888	139.558						145.971	142.68						141.117	138.068
	20.1859	152.52						18.7875	51.4409						158.665	60.7968						70.8984	127.089						276.013	67.451						94.3256	205.988						122.305	187.194
	20.018	158.324						42.2867	68.0216						198.539	96.8775						114.653	134.527						134.402	108.006						96.2536	155.636						144.648	158.527
	48.0122	104.643						57.799	100.465						210.819	60.8653						114.664	236.615						167.147	171.866						179.257	52.371						180.906	144.158
	65.3717	176.491						86.2269	90.7493						236.491	100.006						151.305	162.898						197.254	245.738						178.2	21.6261						208.414	222.534
	27.3869	178.85						92.4467	111.579						220.27	26.4222						102.409	178.443						170.652	231.308						179.613	15.2666						189.432	266.622
	156.475	24.379						61.951	143.307						70.8581	28.9798						137.276	227.607						224.573	214.916						139.959	13.9143						189.197	275.447
	47.0122	60.3854						21.6621	144.999						63.4373	45.4978						87.2118	86.755						248.48	156.068						150.798	80.6045						140.215	327.439
	66.4229	45.7709						64.0403	106.27						114.174	67.7385						147.695	121.149						270.188	145.827						218.822	87.8962						216.313	338.944
	50.1693	117.079						46.1657	153.176						78.5598	121.673						69.4676	39.8862						92.9366	187.455						230.997	86.4222						236.039	301.046
	53.2262	78.8307						91.1117	183.64						120.659	113.408						138.546	97.9193						75.139	74.2075						150.592	72.2226						276.162	218.954
	81.0576	99.799						91.6599	210.537						122.421	77.933						155.476	65.8581						41.0728	116.77						280.46	62.5598						234.399	91.7817
	74.0115	110.101						48.6621	190.922						104.036	65.3876						121.798	87.3184						119.87	195.999						231.053	29.389						276.184	153.743
	98.6189	64.1254						40.3718	235.601						117.574	143.312						142.143	168.317						159.931	90.8869						248.141	81.7464						309.983	180.151
	74.6261	27.2731						67.8991	191.867						211.306	157.265						175.239	123.97						64.2543	38.9049						275.906	126.901						211.213	73.1225
	117.999	29.389						77.5324	137.625						215.003	172.244						199.704	131.405						87.1758	24.0468						293.949	125.306						19.0209	15.1981
	163.735	23.9496						114.12	138.945						168.852	197.392						158.586	154.991						77.5958	69.0814						293.546	180.669						77.4351	98.8789
	205.053	29.5389						132.71	172.7						200.957	184.669						143.112	74.7961						108.261	142.735						327.356	246.583						77.3617	139.153
	135.679	67.0029						110.909	127.391						217.863	131.915						156.541	97.3292						111.486	154.664						337.777	236.085						42.9503	128.561
	166.919	74.1758						89.3516	72.3516						244.689	103.436						196.146	123.485						194.339	150.576						353.606	236.905						82.0504	130.298
	30.3703	105.189						28.8184	38.9913						152.372	74.4344						220.707	119.048						202.701	138.524						327.346	242.522						113.426	211.968
	58.8134	122.372						10.0086	35.7702						185.985	114.741						240.346	60.562						227.539	107.908						371.06	220.123						108.656	251.569
	57.933	383.573						67.0029	48.7046						206.984	35.1772						223.316	50.5605						268.993	160.798						381.549	143.116						144.207	285.993
	98.3898	296.559						47.8984	19.9272						256.616	25.9769						242.298	74.3717						322.871	131.284						384.93	162.998						169.425	247.055
	141.785	196.402						88.737	83.9481						314.845	59.6073						101.736	100.362						202.018	151.326						402.131	160.274						203.064	269.782
	135.793	147.272						105.682	120.326						296.704	60.6261						130.738	113.479						73.6174	195.735						436.436	60.0756						168.109	320.216
	129.414	199.624						143.069	149.226						269.874	72.1037						97.8609	178.401						235.67	230.316						445.823	235.454						178.484	353.026
	113.591	238.787						171.816	166.258						254.462	115.31						86.4553	131.504						333.623	197.674						428.212	269.296						221.079	287.464
	75.4287	239.516						135.738	221.218						184.18	155.006						72.0461	100.826						325.745	252.128						520.455	267.006						264.71	232.927
	112.514	207.524						74.8069	112.008						117.026	140.846						153.384	102.46						37.4712	168.326						474.948	158.256						291.267	36.8069
	60.0756	227.214						53.5519	61.5475						64.3797	108.398						133.806	129.318						42.6045	242.011						485.965	149.179						232.124	43.5447
	68.3069	168.965						33.2666	33.5843						78.5864	100.527						222.075	171.326						67.5583	291.458						470.02	150.354						204.624	49.1023
	176.279	113.607						81.3386	25.9863						108.273	107.792						186.401	168.447						100.009	381.853						420.828	128.285						316.581	107.009
	103.458	90.5202						61.5101	67.3696						63.9546	93.3408						117.786	206.12						135.937	430.054						15.8667	80.1398						103.277	97.3689
	117.999	109.496						74.6534	110.96						79.9712	134.147						109.56	205.382						119.505	405.804						37.3804	101.39						117.382	135.103
	56.9344	158.501						105.792	142.447						98.7637	154.274						123.302	213.666						112.45	394.635						99.8559	31.1888						157.466	160.572
	76.1138	91.804						101.881	158.536						114.936	65.7046						94.5346	282.009						168.128	264.228						79.1751	240.485						224.241	196.908
	107.467	19.3321						125.23	103.939						118.931	70.902						283.815	275.107						161.374	111.839						80.7428	72.5202						289.608	212.273
	153.406	85.4193						112.873	180.151						28.5014	103.149						421.026	306.414						175.788	449.258						84.2233	43.2817						137.372	85.5987
	66.1297	83.3026						95.1066	196.792						71.3256	123.712						47.9308	286.255						255.179	276.323						110.303	38.9978						45.1369	71.5403
	84.5922	125.588						135.516	251.482						118.544	149.267						86.8537	339.228						242.8	302.11						101.544	30.8372						77.0324	44.7903
	90.5432	129.421						154.403	261.171						110.454	172.653						104.715	340.365						281.792	213.024						138.45	15.8012						97.6693	47.1614
	84.6138	271.079						143.677	200.75						112.401	151.899						71.6707	290.984						334.158	163.811						89.116	54.0007						70.8581	120.868
	160.816	260.207						180.151	193.226						106.633	173.72						72.1758	249.591						78.0792	150.274						30.3019	56.6282						126.081	137.353
	160.9	55.6203						187.71	149.512						166.825	208.128						84.4906	224.138						355.008	185.601						64.5202	89.1275						128.92	78.8501
	126.582	61.188						156.996	133.723						219.972	161.243						121.764	195.037						297.572	76.3991						116.171	136.037						145.829	44.5641
	120.825	104.424						224.554	72.9409						214.055	155.623						144.024	148.269						46.83	43.812						160.251	101.042						41.3437	78.9885
	55.4942	158.009						241.39	112.542						290.059	153.89						122.436	139.647						80.6045	55.9229						132.128	109.178						190.434	145.312
	81.9301	115.51						213.612	175.859						164.493	190.924						107.706	180.952						98.5771	106.262						122.236	110.55						89.737	199
	118.965	36.1095						69.7399	206.872						237.398	195.888						135.048	227.248						27.3775	162.475						43.3473	79.4373						116.334	165.602
	150.112	77.0115						83.8465	181.202						70.6275	183.044						177.796	233.35						22.3458	183.35						27.0728	101.173						51.8782	138.068
	197.234	139.994						180.405	222.341						193.068	201.267						157.55	238.176						117.435	605.599						48.0771	48.2759						62.7464	111.978
	172.363	122.777						295.169	236.009						320.608	232.449						99.8509	272.903						70.255	575.046						41.1167	106.348						88.567	78.5598
	97.1124	103.048						302.025	264.919						403.962	235.988						162.435	232.62						64.8011	26.1059						95.7565	66.286						155.493	80.201
	101.035	56.9575						268.979	273.154						72.781	292.579						169.259	60.5187						110.981	32.6679						98.8789	83.2651						169.474	65.2882
	44.9352	47.572						255.236	263.261						32.866	193.494						139.066	113.774						145.215	101.483						137.344	41.8429						141.447	98.2075
	57.3523	84.4387						228.903	217.705						80.072	279.442						183.881	131.047						112.581	102.746						159.814	68.6556						126.218	125.138
	75.139	105.044						346.496	306.786						94.4049	287.782						139.107	205.382						126.309	120.336						163.488	24.2082						67.4625	111.476
	19.3321	159.965						21.3963	263.28						74.7514	23.9496						73.8184	175.792						181.437	77.0728						140.014	81.013						178.317	46.3451
	140.142	23.9496						33.5843	258.59						87.6066	21.4207						80.2694	194.618						219.329	40.0425						193.611	71.848						185.91	27.2731
	91.2284	45.5663						120.506	244.81						54.755	60.8818						54.7601	230.912						253.148	71.6599						201.988	132.559						213.501	121.988
	110.951	50.6016						126.543	309.856						110.21	69.2846						123.756	279.548						262.415	56.5504						185.521	64.1534						255.521	162.681
	97.2277	68.2651						103.308	197.628						128.06	89.1657						121.316	275.146						53.2608	73.1614						203.803	78.464						226.51	165.97
	136.956	42.3847						38.536	48.33						147.863	100.03						66.7392	317.739						287.847	63.4741						119.605	145.215						242.14	62.2269
	175.798	98.6693						162.743	85.6261						167.823	128.098						54.6268	331.757						23.6001	308.083						56.196	128.09						234.898	455.092
	201.885	56.5504						226.744	43.4971						167.683	150.122						83.7723	244.745						187.499	188.927						65.9409	110.251						243.112	408.229
	236.592	69.2615						92.8083	68.6859						189.589	130.531						68.6297	199.224						23.982	175.298						87.1282	128.092						184.893	367.547
	219.244	26.5692						95.889	94.6686						97.3047	84.2449						76.5216	141.872						83.7875	49.0764						81.5108	91.8494						203.986	360.929
	184.676	102.214						100.658	100.144						122.614	79.6362						92.2219	141.931						117.063	114.569						155.066	123.199						166.762	410.859
	147.316	150.167						179.974	133.197						174.643	129.179						120.801	229.204						106.436	107.027						131.432	72.6952						42.2687	417.7
	176.797	83.1282						45.3429	137.262						201.42	180.715						96.8343	15.8501						151.34	129.434						98.8321	29.0072						97.5288	404.718
	269.597	85.5864						44.8134	189.481						201.741	101.38						61.2392	50.3393						181.821	133.221						78.3184	77.9467						81.08	345.107
	230.006	37.6988						19.7831	227.666						208.464	50.4373						57.5692	22.1945						245.834	75.7341						68.7766	90.0576						147.695	258.71
	268.066	85.665						91.8408	98.6585						229.747	26.1059						100.875	59.0115						47.7082	203.137						53.7846	135.389						136.371	152.365
	295.076	10.0086						108.512	175.406						234.266	62.7464						123.055	95.1253						65.1491	286.466						62.4849	51.9532						46.3624	129.485
	271.054	95.0627						32.5086	72.781						315.93	161.243						146.727	139.323						73.2781	242.363						95.7968	29.1945						33.5231	109.742
	217.35	55.7413						63.4006	104.943						271.937	29.8883						136.637	119.366						58.8004	103.27						63.1254	59.7068						142.413	78.5864
	74.7514	62.9078						32.8581	121.47						224.068	38.9647						162.564	159.497						106.784	26.0267						102.077	160.871						171.816	83.4899
	153.458	53.085						112.126	142.128						239.233	54.5511						172.015	195.978						110.951	69.8847						62.5973	157.374						216.888	58.219
	168.742	55.255						74.9589	63.8617						272.609	73.25						137.58	174.781						126.483	44.2363						29.6707	139.977						180.439	119.736
	114.208	82.1736						66.7507	99.4683						194.735	107.638						142.289	139.049						13.9885	47.5504						60.2651	178.796						77.3314	195.197
	58.1967	107.3						106.065	100.403						126.573	98.7666						160.468	92.9647						71.4164	96.3509						31.1052	213.008						119.297	166.456
	63.1254	121.692						78.8307	140.638						251.128	115.546						185.237	125.36						76.5216	86.1967						64.0886	175.302						154.383	129.883
	42.8235	99.165						108.091	180.065						56.8573	109.306						199.431	159.604						120.06	109.477						85.6261	202.236						185.024	118.349
	46.5684	134.419						76.0828	134.439						27.6138	147.87						207.052	133.503						143.285	229.831						66.0511	120.319						218.626	81.5684
	67.9107	155.89						61.6743	168.116						98.6268	159.666						233.345	88.737						156.222	244.236						77.0187	92.2305						203.096	49.0022
	78.9388	97.4092						45.9575	116.423						137.932	179.354						262.189	151.937						185.138	288.185						82.9373	17.7212						149.309	27.005
	205.194	174.353						110.747	160.947						162.006	201.858						246.614	82.0252						143.355	191.692						178.733	51.8782						132.33	67.7579
	285.261	28.8184						123.453	142.309						119.893	134.031						219.741	176.64						92.5166	149.773						222.277	72.1109						72.3372	97.2838
	310.56	52.2817						118.931	102.45						254.511	84.8955						191.163	85.7349						121.299	140.49						169.877	53.4697						227.437	311.779
	255.337	98.7449						168.664	121.673						189.091	33.1491						176.318	45.4121						50.745	65.7161						31.0382	25.1643						220.063	33.1412
	290.985	76.4229						147.166	76.5857						53.7846	84.3062						293.283	51.7176						138.077	67.2853						55.4524	72.6952						72.4805	80.518
	304.721	139.816						162.8	43.5267						104.437	73.5648						285.085	76.4438						128.841	30.6765						120.731	12.9885						95.286	146.496
	35.9726	125.389						164.121	31.2133						77.9229	55.83						228.309	138.331						52.4748	103.418						64.8011	20.9798						143.892	151.187
	58.3754	152.365						44.4416	62.7464						64.4604	87.6304						241.191	101.204						91.7255	89.7543						44.6571	47.1614						115.122	134.13
	84.0965	122.424						102.308	30.5324						163.638	129.523						271.036	25.4618						99.8559	77.8098						105.187	55.4056						170.751	115.548
	84.2939	70.8581						43.5447	75.4287						113.314	131.545						291.112	50.2673						71.5403	96.9279						121.519	98.2046						213.233	101.749
	56.0389	32.5807						85.3069	96.6599						97.4114	117.561						318.308	57.4294						90.2161	44.0425						171.138	48.0771						259.611	193.816
	53.085	39.4942						82.6866	124.97						74.7096	186.019						275.845	99.799						144.432	98.7032						188.31	72.3516						235.506	184.389
	145.677	110.906						30.9885	166.727						69.3177	179.024						154.55	99.4993						221.183	145.925						183.003	86.2269						257.182	236.181
	104.715	87.2024						18.3682	180.86						134.778	175.642						127.593	138.227						178.53	170.906						163.838	71.0886						303.697	158.975
	114.553	182.277						28.1808	184.112						180.721	231.303						25.8264	115.671						226.716	232.579						36.9337	37.8638						342.94	143.198
	138.287	169.374						61.1715	225.383						179.54	228.642						94.0086	155.993						193.561	303.767						100.154	66.696						320.9	71.9092
	23.7752	146.665						122.777	163.282						160.495	264.122						140.638	169.646						167.966	193.175						99.0367	81.3357						264.511	86.049
	177.563	138.765						100.362	197.303						86.6052	270.772						64.1578	135.563						126.697	99.2802						119.562	83.7039						315.109	139.838
	238.151	186.945						109.114	235.701						42.8235	152.468						68.6895	176.632						281.634	48.9171						149.863	134.419						231.994	190.71
	20.031	215.664						69.9438	167.249						59.0778	284.386						92.9034	203.443						38.6643	72.0605						181.392	181.044						186.187	195.229
	63.1542	200.408						89.9769	131.047						111.411	237.251						117.435	79.8285						40.062	112.163						186.392	149.83						67.8991	255.773
	25.0612	243.17						56.518	94.9099						116.175	53.6052						138.406	63.0807						96.2968	49.9669						200.14	187.437						104.646	309.635
	70.384	192.907						44.0425	134.734						111.365	50.4373						184.629	49.5029						141.513	55.5504						210.604	238.767						26.0965	129.719
	63.6333	56.8112						89.6448	177.707						69.7212	87.6506						147.695	39.0713						108.481	53.8084						192.902	242.439						70.2406	22.5656
	80.2046	73.1614						146.099	214.16						165.745	87.3545						122.667	149.746						71.7752	77.1297						258.288	198.212						158.597	64.4402
	39.415	110.813						131.915	215.798						196.437	43.2277						173.667	126.114						89.5058	117.47						253.03	238.151						196.013	42.9986
	26.4517	49.0022						95.4171	247.975						185.249	80.6916						147.87	105.829						127.66	131.724						288.949	172.612						198.421	106.825
	73.335	22.6232						67.3696	219.593						152.288	34.5821						206.784	70.8292						185.635	183.767						305.532	141.293						181.158	21.6736
	30.268	56.3847						247.274	260.888						151.187	97.9827						185.918	90.9179						216.499	20.3012						296.046	223.942						141.278	224.629
	112.096	63.3026						209.398	289.654						188.432	7.92507						217.924	118.585						68.7918	106.789						321.115	222.001						143.719	219.585
	150.029	103.277						678.648	275.124						124.256	56.196						248	143.357						106.074	49.1023						302.885	97.3689						181.169	186.099
	117.561	70.0036						77.3617	295.927						110.522	121.758						237.87	151.324						16.8653	63.4416						307.35	46.3451						33.5231	220.569
	110.571	39.3163						64.4604	266.945						153.47	75.6484						202.922	197.328						154.256	71.5547						346.425	105.108						135.349	259.491
	146.28	100.875						81.5936	175.887						172.797	130.403						137.947	238.369						176.623	121.47						369.499	154.017						178.212	133.597
	186.555	253.342						117.988	140.831						190.64	23.5231						29.8537	255.853						33.0627	93.1181						403.794	89.9625						293.737	91.5187
	219.769	309.047						122.186	106.375						224.573	83.0036						48.3998	210.627						60.4841	125.759						407.838	141.449						214.208	43.616
	258.597	248.56						116.797	164.33						219.195	85.0418						42.562	176.514						90.2882	132.443						358.877	62.3768						243.725	99.7154
	208.577	143.524						175.226	147.448						240.687	91.3285						83.3898	99.0209						125.389	171.421						338.474	34.25						81.3609	68.0331
	158.009	305.666						209.801	337.897						278.679	131.764						72.8199	179.262						170.755	172.828						341.645	66.1455						78.464	31.5771
	124.609	356.241						226.891	64.1578						251.775	176.478						91.8408	230.66						109.225	160.067						360.584	34.6419						131.458	114.537
	85.1794	69.7622						161.39	49.7118						301.084	277.681						126.28	59.7983						106.92	128.511						400.807	24.379						143.075	163.202
	165.374	27.005						140.586	45.389						290.256	225.117						96.6736	103.066						30.268	128.481						380.977	192.045						187.72	50.4532
	216.749	57.6772						172.445	60.3854						256.117	124.022						66.696	162.824						32.6758	238.881						387.094	229.919						159.066	36.0303
	100.661	90.2305						105.042	75.3321						250.588	63.4006						90.5749	242.795						98.2204	25.6549						387.736	251.391						120.996	76.6434
	116.799	157.466						204.399	167.434						324.225	168.039						117.603	203.746						99.0836	214.665						374.238	179.731						126.772	99.4265
	63.3026	118.166						125.164	198.672						266.787	225.168						144.827	34.5821						88.8739	59.9546						319.558	71.9957						170.796	25.3804
	159.942	103.836						105.475	151.065						28.2457	146.764						134.527	79.9712						83.8523	37.8019						135.669	113.058						96.005	42.5317
	168.978	95.1009						60.8098	96.8314						91.5324	152.635						44.0014	74.1376						67.7233	91.4985						54.0108	194.483						74.5288	80.2594
	65.9841	143.84						96.3725	66.7543						80.1304	96.1217						35.214	43.9892						55.4056	338.916						72.8199	220.346						145.271	107.504
	142.808	143.791						136.92	56.8249						79.5843	59.0821						43.4971	68.8674						47.7082	96.9279						90.9524	85.4467						116.85	21.9121
		137.077						125.313	88.206						105.773	101.309						63.8617	96.34						89.5058	52.4503						140.586	61.7457						159.416	68.1398
		148.269						92.9647	135.478						114.263	97.2838						72.9373	143.161						157.796	132.841						124.798	22.554						18.732	100.952
		191.27						55.6203	193.516						91.7277	113.122						38.4078	112.588						217.676	233.799						167.966	65.621						17.4107	107.293
		137.699						36.3746	209.675						103.749	78.1722						114.063	120.246						215.215	95.1037						130.491	77.4791						105.419	142.866
		112.782						77.8134	191.058						93.438	168.612						193.846	62.9114						250.73	40.9207						90.1527	112.47						79.2507	91.4416
		157.893						102.908	136.175						41.4186	223.905						43.9719	30.2421						289.767	75.322						196.021	151.511						111.859	138.375
		193.591						87.9697	86.4222						69.4712	270.503						64.1981	64.8617						237.78	100.658						192.939	207.718						108.844	61.3919
		240.816						185.399	118.721						91.8386	307.805						55.1001	33.1491						57.8573	146.861						178.025	254.674						111.876	184.028
		157.886						203.229	96.286						90.8811	285.137						21.3357	86.5065						153.731	76.9272						258.372	25.3804						65.7046	186.371
		161.243						212.339	58.0857						55.7738	279.67						56.5915	65.165						82.8408	166.452						345.571	11.3912						152.282	215.898
		219.187						195.568	130.989						131.142	228.903						88.3206	74.1758						242.864	200.626						443.409	34.3184						265.521	193.846
		216.963						115.354	134.795						132.823	201.066						83.353	71.322						266.886	270.65						16.8811	51.8782						366.565	181.718
		140.388						172.792	179.35						166.331	245.682						104.782	58.8134						195.669	225.563						47.9906	13.2262						201.858	235.146
		92.4719						175.278	226.378						172.001	120.868						122.614	64.4805						129.495	403.173						60.3854	29.9921						178.2	254.195
		194.308						64.0036	224.159						177.574	175.912						193.483	95.9813						67.9416	481.111						74.6398	211.071						321.595	282.895
		229.464						82.2241	80.1239						170.201	191.335						214.252	67.018						112.526	111.978						121.297	221.269						60.6261	321.106
		88.3119						49.8991	75.322						140.905	187.932						88.7802	189.24						122.777	135.711						168.848	290.238						99.7154	319.642
		175.216						107.378	44.6743						137.48	120.222						272.243	199.615						220.411	220.541						161.076	280.629						112.3	257.518
		359.733						51.2341	310.328						104.106	102.339						250.85	224.675						238.362	120.679						192.433	359.062						71.8336	402.866
		371.161						135.563	289.088						170.968	143.605						225.2	240.787						355.389	113.504						185.086	311.59						38.9316	68.9424
		367.727						119.72	77.3047						211.796	276.977						305.795	271.274						68.1131	156.74						119.338	320.12						69.0216	65.7514
		345.39						159.292	52.889						266.299	246.955						332.72	280.947						62.5598	229.758						94.9755	55.7558						111.622	92.7413
		379.191						108.045	84.9323						97.9215	51.9733						149.707	140.674						114.664	96.1484						11.9258	4.83285						147.23	122.532
		185.093						219.295	56.1218						141.717	65.1491						83.353	27.5101						197.97	23.3343						138.883	32.6441						200.14	146.41
		92.8026						41.2932	22.4157						128.753	43.1794						57.1895	164.243						211.796	36.0303						175.073	47.8444						175.362	123.163
		144.37						109.737	29.2565						158.66	75.3977						83.3804	227.197						34.5821	78.4215						218.342	24.9676						236.943	195.339
		95.634						117.808	17.4258						138.78	81.2716						102.298	206.34						200.503	106.747						217.522	6.64265						248.668	255.186
		126.247						171.173	90.6347						225.55	138.195						80.9517	171.176						60.1102	25.5843						184.692	36.2601						274.59	161.462
		72.8667						172.045	55.0432						78.9388	178.059						123.019	188.393						176.267	53.4892						252.59	52.5886						11.9258	185.138
		127.524						162.513	120.524						122.69	175.339						119.018	233.101						121.875	88.8826						272.669	84.2413						229.818	245.661
		171.624						119.963	121.807						176.017	209.481						103.154	280.848						115.746	161.243						280.954	13.536						227.269	207.424
		51.8732						195.882	141.359						121.47	164.499						99.3559	152.724						132	152.937						127.285	135.894						277.138	123.235
		77.2341						161.995	104.943						46.9128	206.872						60.8307	188.108						162.39	198.704						201.698	154.656						322.525	41.5684
		21.4935						139.191	101.493						75.4596	59.781						150.991	75.871						221.355	247.513						49.5814	112.077						326.072	77.3314
		28.5014						172.445	15.9481						105.773	57.5872						179.678	55.4755						216.888	113.744						90.5403	168.848						395.168	123.049
		155.89						94.0166	109.453						127.595	95.572						215.513	74.4726						90.446	125.379						127.946	142.68						381.127	160.009
		94.3804						151.347	34.6419						91.1916	94.8055						188.188	198.829						136.546	149.053						102.643	97.1556						337.158	144.568
		97.8609						173.344	25.2983						53.3336	87.6124						199.437	221.944						75.3977	161.656						85.0634	81.3199						393.973	98.8321
		106.667						193.591	80.5663						81.013	54.7601						155.946	253.318						190.556	44.0425						100.03	97.9431						411.635	63.9265
		226.481						146.28	52.4352						117.614	117.709						171.38	148.64						156.041	215.014						132.882	56.7522						451.481	23.379
		307.079						110.268	184.944						88.4733	109.908						222.651	144.389						199.798	260.045						168.45	142.544						411.785	17.5447
		38.5094						23.6326	158.024						57.384	157.862						243.414	193.347						220.419	273.249						77.0187	30.938						246.033	112.77
		76.5857						106.006	122.785						60.9503	156.71						239.44	174.222						163.939	274.432						128.533	138.533						289.659	137.161
		119.597						149.468	198.476						30.5749	112.339						326.175	50.0187						197.187	6.64265						191.065	189.185						64.1578	172.934
		156.877						165.08	233.595						23.0663	91.8833						280.559	61.0648						182.585	67.5893						171.551	49.6859						78.8076	94.2594
		181.414						170.872	228.605						62.4272	221.202						269.597	59.2226						120.739	89.1542						206.416	40.8127						122.954	211.115
		236.72						129.669	94.3228						98.1203	266.805						264.621	99.1621						112.505	154.323						236.957	18.2406						194.867	163.736
		295.042						178.674	99.1671						115.138	247.474						117.603	99.335						115.887	126.379						268.523	11.3912						188.329	50.1326
		306.481						216.436	142.68						80.7428	170.127						135.331	83.1779						64.1534	103.418						256.347	28.3919						136.645	89.9308
		280.441						210.798	145.701						129.795	136.169						162.16	122.319						94.0281	164.697						162.313	65.2089						100.333	90.7039
		405.647						216.45	191.4						109.806	181.798						297.558	161.134						111.205	292.993						232.736	84.7392						149.401	67.9683
		314.537						237.88	235.372						99.1887	223.089						39.2305	171.38						117.532	405.384						191.248	58.446						185.272	37.0533
		382.815						285.888	285.802						160.184	270.326						39.5663	100.865						122.709	48.4373						136.137	183.411						211.585	135.303
		79.4604						94.9042	76.8062						79.2507	336.986						31.9042	27.9777						84.3184	6.19741						240.467	186.939						143.167	162.092
		38.2118						163.622	116.69						123.089	307.403						67.6621	20.4921						38.7983	308.078						88.1117	152.411						190.023	197.847
		186.712						205.615	166.156						168.02	234.071						109.548	91.4985						114.415							60.0756	185.344						89.6851	162.63
		453.055						129.089	121.996						191.074	153.079						86.1455	89.3487						166.575							158.138	159.248						165.2	226.397
		38.7313						44.1073	127.269						219.348	192.809						105.908	65.7205						105.024							122.98	208.637						326.454	238.473
		88.8393						48.6138	164.297						168.189	426.456						99.4236	188.829						193.611							351.275	148.431						242.851	292.598
		111.525						79.5158	87.9611						198.682	451.104						111.579	143.645						15.402							308.224	87.6239						39.3292	275.651
		176.107						95.8213	84.2968						54.2406	58.018						149.135	114.61						108.844							392.741	22.9755						67.0029	426.36
		51.9733						138.329	100.733						75.3458	104.251						134.101	81.5684						74.7925							412.783	23.4344						71.6599	108.849
		93.2406						124.455	35.3321						131.167	136.442						167.311	49.4395						55.4193							494.815	64.3192						103.879	93.0396
		65.165						85.5288	62.9114						51.2745	155.172						155.313	64.9092						111.504							463.323	99.8509						138.883	116.903
		67.2464						102.409	70.4215						56.4078	177.008						179.811	84.9323						197.048							485.985	103.418						165.457	106.913
		50.3141						74.0814	73.6174						81.1282	185.276						146.147	98.9157						232.307							232.933	145.971						110.268	225.799
		154.259						33.2666	104.715						92.8026	52.3559						136.321	142.748						220.42							23.4568	152.699						87.2947	91.2255
		79.0965						90.4488	119.876						73.1506	214.393						100.597	135.822						278.223							66.2983	130.928						47.0122	210.075
		61.1715						128.242	296.145						119.364	254.327						53.9964	163.838						315.435							108.512	192.665						51.5771	246.74
		104.767						92.9841	62.0771						22.8854	301.648						93.4099	104.933						239.398							121.452	236.382						138.584	232.276
		101.952						83.8249	93.5519						56.2694	323.333						59.1045	29.6441						166.163							28.098	260.365						150.857	143.562
		122.419						66.2824	61.9596						53.4942	27.9777						73.7903	69.9438						138.212							84.9841	243.125						183.456	156.307
		176.901						69.4416	100.865						83.4899	45.366						105.101	26.1952						172.948							164.96	17.8955						212.453	61.9596
		33.4294						162.513	81.2334						85.3465	96.7918						134.141	45.2572						163.068							141.227	36.8069						245.151	93.5655
		16.8192						166.426	128.242						80.6916	112.096						146.783	55.853						30.8372							178.501	106.533						199.615	159.066
		68.1131						48.5764	107.436						131.847	65.1607						117.214	92.8609						19.572							54.1686	146.131						207.985	188.393
		166.69						69.1981	168.09						123.728	43.9481						151.367	125.389						17.8379							91.8833	173.238						249.878	218.512
		111.73						83.1657	199.6						126.229	91.4985						115.734	156.488						103.026							71.3509	145.197						189.197	187.131
		98.4741						18.8566	157.537						125.23	75.6484						179.916	185.377						102.237							166.705	179.465						172.854	258.97
		141.733						98.706	168.367						35.835	81.9301						194.455	229.43						95.1715							41.1167	113.037						233.421	283.965
		215.928						46.9849	188.042						114.338	81.5266						192.332	184.507						129.049							29.433	197.303						229.972	318.883
		277.729						64.621	221.083						131.452	96.8775						183.333	255.009						127.788							69.3818	156.054						229.198	308.749
		228.126						69.2846	252.161						179.024	78.1462						184.71	348.174						61.9762							68.273	93.9171						75.4013	300.929
		321.363						111.227	117.614						146.159	120.578						80.2334	288.445						153.121							119.859	38.7313						81.08	348.561
		259.155						110.813	135.004						206.661	132.455						86.4135	329.393						344.083							177.722	86.1246						29.6794	375.435
		31.5771						151.17	168.687						102.806	125.815						72.7666	23.2003						70.9496							126.247	212.541						63.7803	260.932
		25.2161						148.22	206.642						99.6347	167.088						23.2341	20.8934						87.188							148.256	262.736						39.4676	229.298
		203.635						159.783	222.873						49.1715	195.58						87.9438	61.5475						38.2932							184.643	46.4964						64.8617	159.032
		252.133						193.885	272.724						41.2111	167.966						176.301	107.494						79.7082							209.685	57.8393						93.9618	92.8386
		219.443						183.538	287.725						112.68	120.816						25.9366	101.491						114.406							222.299	113.651						92.7183	79.005
		268.979						235.903	306.61						123.787	77.3451						20.018	148.772						140.658							20.8934	161.39						154.671	70.1851
		227.498						265.749	252.042						102.935	115.707						57.0029	178.666						144.87							63.987	146.5						139.532	26.6571
		254.42						175.794	223.459						88.3206	158.928						84.072	212.969						20.1859							99.2168	204.601						127.165	383.175
		97.2622						326.887	194.659						45.1369	128.868						63.3026	72.1362						98.9791							119.035	212.742						185.126	350.133
		40.6023						341.851	216.198						61.7457	179.094						113.238	27.7169						116.959							137.625	237.141						177.919	198.053
		38.6167						377.566	187.991						50.4114	211.262						47.572	69.2918						198.127							115.996	298.661						231.357	102.928
		75.2183						187.765	141.689						90.5403	231.308						122.532	97.2277						59.9373							18.732	348.579						263.923	75.7341
		70.4618						383.668	102.551						107.429	275.548						158.959	114.553						91.5439							141.475	310.472						270.237	247.474
		141.938						26.8026	175.362						140.388	227.396						152.663	138.336						35.0144							188.81	270.169						216.812	193.916
		139.692						87.5295	370.954						189.815	262.044						102.156	68.4553						81.0576							175.859	242.026						200.743	136.137
		188.487						118.191	341.973						157.649	294.633						54.7738	103.796						42.5317							180.398	148.359						117.331	31.0382
		295.647						136.457	371.148						131.284	301.828						39.1513	237.036						65.7673							212.438	212.257						109.569	88.2204
		174.241						77.4957	412.186						96.6736	274.784						92.1513	298.674						77.6931							232.86	147.575						118.156	31.3876
		123.157						32.2197	453.433						79.4604	325.355						101.544	323.31						71.9092							273.173	88.5259						224.303	23.8624
		74.8242						99.7493	392.97							342.93						71.3112	296.362						53.6246							274.202	125.12						259.272	65.7205
		120.849						119.075	448.496							186.177						74.9034	369.172						21.9597							311.08	140.236						246.615	128.382
		118.876						82.1607	421.438							223.674						82.7277	339.937						40.2752							262.24	155.756						264.966	138.703
		175.382						127.871	483.653							254.522						119.214	176.865						79.5547							282.474	364.689						300.058	116.215
		166.041						42.5072	493.516							281.747						128.97	30.5324						34.4395							311.323	403.059						318.845	129.847
		242.388						32.5562	508.425							236.276						102.935	53.3336						79.6851							372.23	313.87						353.32	176.491
		269.369						70.3292	534.295							18.7046						48.0771	69.4416						63.0144							345.098	453.838						374.64	168.059
		287.768						48.464	432.22							54.2601						148.946	83.6477						98.5771							368.211	179.014						359.689	105.964
		225.753						81.5684	389.008							25.2983						137.61	93.8703						121.767							357.163	203.483						393.302	271.849
		367.495						93.6599	484.037							57.9957						156.908	166.433						165.439							313.037	149.857						354.61	296.319
		46.719						77.2104	443.056							114.705						168.312	108.582						226.634							326.355	93.6851						315.924	314.359
		75.139						41.8862	25.206							141.227						168.312	118.296						260.906							302.422	130.618						279.8	259.078
		60.7925						76.0828	18.0115							137.704						134.037	167.836						210.238							284.607	70.8292						273.784	253.395
		99.7284						49.0389	14.4092							103.971						101.28	212.127						162.8							186.303	99.018						241.742	317.071
		113.607						49.4661	28.1347							58.072						88.6167	260.505						147.836							201.904	117.303						210.355	317.612
		82.536						73.7442	55.7413							51.8732						24.464	182.926						81.2046							231.003	178.815						308.728	86.1246
		159.735						23.9496	50.1326							87.9078						60.6261	190.338						193.974							242.411	153.628						188.597	257.886
		143.502						96.781	97.8797							55.4755						117.026	147.272						133.759							226.194	139.756						231.397	245.132
		129.723						125.048	96.286							101.234						149.78	26.5108						227.202							212.508	183.631						261.781	324.671
		122.726						158.875	136.371							18.0115						192.06	54.7738						241.983							239.655	236.071						161.396	258.79
		105.419						191.512	50.5605							20.9431						111.287	81.7046						268.573							248.63	184.556						123.89	325.636
		66.0511						128.654	82.4762							55.4942						58.8667	131.7						230.926							281.818	123.19						255.885	295.54
		106.621						119.908	60.1491							39.0713						38.9647	73.8112						126.705							180.249	78.1095						137.7	304.033
		117.78						156.579	103.187							24.4532						79.9748	90.732						207.764							230.328	88.3588						266.486	274.049
		102.336						91.9539	117.258							63.3761						40.3458	189.454						190.138							263.2	97.8797						215.928	267.361
		165.028						99.8509	259.999							81.4755						72.5238	115.188						178.619							644.748	101.357						195.086	318.057
		176.197						61.5475	283.28							147.752						104.469	147.538						238.396							577.449	58.6549						32.866	67.1729
		210.401						197.513	317.321							206.392						125.048	250.725						27.3869							65.3516	65.2882						79.3717	128.254
		186.282						120.129	81.3357							161.398						161.486	109.38						88.0411							61.4085	53.6924						106.65	145.829
								150.507	113.616							100.167						159.222	203.962						102.399							106.65	12.2687						146.085	133.455
								69.0814	37.4085							58.513						166.426	28.0238						143.161							137.881	206.506						138.546	19.9791
								42.8962	114.827							91.6887						194.542	97.8797						64.701							97.9431	264.02						160.656	50.3393
								77.9301	200.004							104.051						218.31	58.5749						126.969							71.9777	285.303						127.361	82.1261
								167.841	171.297							137.041						252.368	152.619						25.9863							123.947	286.104						81.1311	71.848
								54.4553	244.416							118.175						268.921	191.042						64.0238							168.213	235.592						118.526	31.7003
								199.464	285.295							180.989						101.626	174.991						39.7363							231.439	284.796						101.199	98.1232
								160.703	309.849							136.888						137.005	98.7032						78.0562							213.461	283.412						149.749	142.768
								174.468	349.584							111.671						167.186	73.3667													257.349	200.584						124.898	80.2075
								214.078	391.746							57.9957						151.414	179.188													268.176	112.182						77.6664	96.3184
								30.9798	138.78							27.3775						209.654	292.236													155.334	132.481						53.4596	188.888
								59.3581	182.43							35.8934						236.811	278.65													304.853	221.782						173.779	166.058
								47.1614	200.29							98.6506						212.742	29.1405													306.893	34.7017						234.376	200.016
								134.942	299.047							151.963						225.325	61.1333													338.654	21.9121						176.267	182.776
								155.608	336.27							64.8573						215.538	112.077													322.622	63.3516						208.721	226.229
								135.42	368.8							81.8192						276.484	96.2968													341.862	69.1383						197.832	261.552
								138.331	376.33							128.438						46.6693	170.182													296.494	104.715						252.063	300.555
								72.1398	241.014							131.994						76.3624	162.374													287.825	81.0029						260.153	196.627
								58.3573	244.535							98.706						124.839	191.478													368.409	53.3437						281.642	55.1376
								24.6643	265.33							140.964						179.863	230.865													427.687	109.571						310.245	96.1542
								21.005	376.21							146.879						82.5864	314.532													418.326	172.457						314.326	143.307
								41.8242	332.125							49.9568						102.801	240.865													205.333	201.75						254.282	322.532
								52.6131	62.1852							47.6866						321.587	307.417													353.444	207.269						326.823	271.514
								74.9906	65.4071							66						143.705	332.382													285.376	170.445						359.759	344.788
								113.112	118.931							83.9207						196.581	383.935													420.285	192.429						329.827	300.436
								133.666	136.884							123.785						231.099	413.257													483.44	235.89						250.542	250.548
								99.9337	128.048							111.101						26.8991	66.9409													463.173	212.442						235.807	208.476
								102.305	140.505							177.941						45.6398	260.153													20.5043	176.429						195.78	237.278
								113.223	117.389							180.911						32.3645	118.937													69.7694	251.07						213.008	271.031
								172.826	222.413							136.078						52.7709	23.8516													115.152	251.341						141.052	298.749
								181.556	256.923							174.241						77.2543	54.9114													111.483	227.488						197.832	253.083
								58.0857	268.717							164.519						49.6859	94.1851													80.4632	183.661						304.326	268.463
								68.322	234.127							218.651						120.371	68.0137													127.617	19.9791						157.027	322.101
								82.183	264.795							211.434						96.8984	144.352													195.894	125.934						174.085	25.4719
								87.0893	318.21							247.178						125.769	196.733													134.456	183.829						203.777	65.7205
								54.5511	319.184							294.32						83.1657	238.577													285.435	26.4914						61.3451	68.4438
								132.277	170.926							367.481						113.518	163.278													296.573	51.1679						65.4071	80.1398
								118.649	120.55							342.601						176.64	130.417													334.157	72.3624						275.296	114.12
								122.303	319.892							232.565						144.497	87.5439													387.21	100.916						320.267	104.646
								142.079	331.138							293.921						184.669	33.5843													442.437	14.4993						159.497	156.112
								138.173	362.175							410.071						174.389	24.7903													434.932	79.6462						51.4409	207.435
								98.2709	230.247							461.388						108.168	128.509													480.293	126.161						40.2752	174.179
								97.5072	269.045							302.554						139.442	230.892													321.462	148.925						72.3804	46.7471
								125.103	392.906							316.676						95.8076	282.553													308.973	175.772						110.951	50.2723
								236.084	425.627							19.4524						71.714	264.248													253.971	232.717						109.56	85.3833
								262.723	475.289							57.6815						133.519	183.032													191.648	204.744						63.6823	75.0562
								416.426	480.639							42.0901						177.233	356.889													232.432	122.117						35.214	116.102
								315.481	521.642							78.768						221.782	32.0987													378.692	13.7644						168.324	60.1787
								321.013	553.707							108.983						236.144	41.6434													431.306	17.8379						165.745	155.192
								285.355	530.219							79.2637						251.453	77.6664													423.999	40.2752						150.148	191.065
								324.416	513.46							133.571						214.16	93.5158													393.563	93.1376						161.321	194.284
								253.583	494.72							139.169						274.127	55.4006													185.88	64.7493						104.477	150.148
								262.74	422.778							206.984						307.617	32.6203													106.436	105.308						58.5749	229.204
								221.299	378.671							270.213						276.526	75.2082													137.086	126.648						63.3761	264.38
								253.194	492.202							306.186						248.626	97.2622													103.154	149.085						127.635	307.853
								296.831	583.825							257.729						204.673	97.3689													103.217	182.851						178.821	184.531
								324.908	442.7							240.465						147.002	115.274													130.904	205.154						207.799	253.983
								285.355	210.401							371.267						110.991	107.684													193	90.1844						274.4	20.2882
								254.831	231.34							423.769						186.432	82.536													179.916	245.834						278.59	63.4863
								217.751	67.0648							388.008						126.262	76.3177													207.634	172.962						340.243	80.2694
								300.115	116.797							362.507						186.416	111.662													337.196	232.816						155.903	211.509
								323.166	132.96							327.791						103.097	104.35													152.079	298.269						105.091	167.335
								134.2	186.232							64.121						147.807	45.9517													63.0144	213.651						248.617	90.2911
								176.373	131.914							47.7572						89.0958	72.2759													299.664	159.057						374.635	114.39
								107.32	177.522							82.5266						42.5317	143.307													85.8436	233.761						370.115	58.0137
								69.4416	217.751							141.036						75.7341	68.3487													119.852	297.689						315.754	29.3977
								38.2997	301.897							245.462						28.7644	23.4568													118.107	304.145						356.792	62.3977
								69.348	383.279							101.36						39.389	25.3804													157.886	357.831						386.093	236.632
								114.922	340.107							161.347						65.085	48.3566													113.225	6.4438						405.332	83.3307
								105.101	322.381							61.3451						25.1643	78.4611													75.322	136.371						347.768	75.0973
								323.777	379.904							48.7046						51.0511	88.6167													59.1304	261.333						420.683	104.95
								35.4416	239.914							58.5526						55.1376	114.773													120.756	70.0627						375.28	68.322
								58.9942	240.838							101.751						99.6347	66.8321													124.406	62.0641						207.104	89.523
								30.7781	188.108							28.683						100.888	81.5266													185.713	93.5216						243.465	149.429
								28.0238	24.8847							71.1765						57.8256	98.7269													191.058	82.536						249.509	41.8112
								46.2558	39.6844							35.1924						105.728	89.3372													200.496	124.448						301.512	76.2903
								55.1045	70.255							76.4229						131.15	48.3566													169.227	159.019						321.716	125.834
								77.4424	26.1859							131.862						148.646	67.0648													122.802	190.575						366.581	166.081
								93.3213	54.8689							164.854						149.899	24.8739													190.432	257.851						293.826	107.638
								85.2096	82.3379							130.125						140.719	110.285													221.8	273.173						232.986	108.481
								123.028	99.7939							31.5771						145.883	139.955													229.204	271.575						129.877	157.651
								130.093	104.395							83.9114						185.964	143.84													209.649	226.192						141.42	111.709
								169.478	35.5951							122.487						170.182	138.421													256.083	157.827						67.9683	72.9942
								187.194	73.2039							113.468						183.169	80.0619													296.256	122.447						32.866	84.5922
								160.086	91.2255							82.8559						240.104	119.553													312.299	41.0915						76.018	74.7651
								81.67	129.781							140.187						201.478	133.478													392.212	26.6671						150.135	129.733
								118.231	122.447							154.981						19.4524	86.17													338.314	322.047						213.276	206.241
								141.42	159.872							190.46						41.7867	90.4719													365.871	211.198						179.395	213.006
								18.0259	179.697							159.783						81.4121	104.071													417.938	135.103						85.1794	241.986
								61.3069	252.013							269.514						36.023	116.895													388.612	124.958						112.392	268.362
								52.9921	256.169							236.796						41.0915	155.748													457.846	139.144						93.7183	261.428
								90.1037	394.742							206.792						31.0555	155.383													264.852	247.513						67.3775	236.243
								122.614	434.928							23.6326						40.0166	142.833													263.937	213.651						79.6362	206.717
								180.186	230.778							28.0331						75.2738	177.818													277.792	129.613						134.108	156.698
								150.086	484.969							102.794						94.2817	65.0252													366.987	101.751						147.795	209.307
								113.353	334.604							109.742						76.4539	87.3184													399.664	77.5324						181.682	198.483
								68.9539	380.488							50.4323						123.693	166.433													422.844	112.873						170.317	352.706
								114.381	49.2875							164.357						145.647	27.1297													382.689	134.878						206.416	244.037
								100.245	94.8083							216.052						285.557	114.626													357.782	167.849						186.241	164.66
								66.1455	53.8998							137.61						254.952	100.333													508.689	183.622						211.372	185.034
								197.444	136.106							48.848						44.482														324.737	122.497						257.76	17.8379
								132.182	160.59							41.2428						52.3559														333.511	135.103						302.863	225.292
								216.054	188.09							63.5843						53.1383														291.053	25.7961						273.628	480.405
								114.326	81.8444							245.829						90.1297														216.738	282.241						247.118	590.471
								96.8984	72.3516							188.329						130.453														107.126	15.0439						222.4	305.484
								113.835	88.3941							94.3581						96.2968														368.883	40.9207						286.423	30.2594
								71.5872	91.6599							159.476						154.663														333.854	42.2867						41.2241	23.7644
								84.0965	121.829							234.875						178.724														220.537	14.3004						98.2075	65.0973
								197.805	168.193							220.66						213.034														140.835	46.9849						51.1527	83.933
								103.27	162.694							199.901						216.935														176.024	64.2341						65.7558	133.501
								125.685	162.91							75.8372						178.025														114.115	93.0843						124.089	132.112
								136.935	146.53							90.9949						212.438														78.1426	100.597						160.228	124.823
								243.411	165.075							69.2241						256.888														87.6066	118.721						107.696	161.823
								204.39	213.933							74.9906						248.792														192.421	73.4236						212.858	189.983
									108.675							150.661						167.403														21.4935	73.8184						200.288	171.249
									123.554							187.388						227.242														62.9445	102.361						125.472	141.914
									102.523							206.531						320.916														41.0915	135.282						141.124	400.541
									57.0439							127.865						319.213														17.2911	44.9352						182.79	348.194
									75.0735							40.2493						338.532														91.5072	154.189						242.084	90.5202
									41.0094							62.6635						306.491														95.1009	190.499						212.664	127.073
									90.2622							60.1491						222.679														132.176	228.072						288.937	173.11
									148.212							119.347						25.134														159.942	226.419						344.457	158.974
									163.282							134.033						59.4107														60.9841	210.849						336.205	104.236
									184.556							153.811						104.913														146.524	77.3948						397.999	152.305
									22.5656							89.4589						135.324														142.398	62.1981						350.771	199.224
									80.6916							187.985						70.6088														170.766	99.5382						333.844	259.155
									77.9596							242.363						41.9661														100.019	120.75						287.706	259.662
									111.883							169.885						110.515														198.042	145.839						19.4524	223.924
									281.062							186.532						148.719														246.549	117.495						52.232	194.542
									301.674							71.8768						190.336														250.161	158.698						88.0288	148.869
									330.975							90.9611						106.338														280.416	201.858						105.456	55.4337
									303.219							211.674						44.4416														149.669	201.09						105.714	49.9568
									295.446							272.233						69.9777														23.0548	236.866						149.386	68.6297
									54.0007							266.29						95.4496														206.772	254.571						164.053	370.954
									82.9503							251.051						79.737														35.3026	292.69						155.788	280.616
									58.8004							199.35						67.987														42.7687	306.61						138.156	103.33
									62.6801							143.007						97.4971														80.1304	312.584						196.944	159.341
									93.0288							159.858						129.909														121.115	352.982						194.524	140.934
									57.3523							133.536						119.024														112.919	269.615						240.614	198.264
									60.3213							171.393						140.031														113.87	147.738						227.767	227.431
									152.663							224.703						129.531														65.5656	95.951						280.874	198.179
									19.9272							299.169						136.821														33.3754	15.1981						225.481	289.944
									70.6088							303.047						171.738														117.574	87.9229						177.678	30.946
									54.3746							347.919						162.131														106.689	88.9207						151.187	294.359
									84.1585							379.092						171.665														61.8465	132.443						64.701	204.9
									69.0216							231.089						146.558														14.1916	125.396						75.9906	277.167
									34.8516							271.249						168.128														210.898	86.3501						158.477	329.024
									27.7169							77.0324						218.965														259.451	60.523						191.237	76.9006
									42.7687							180.996						258.373														410.195	24.9676						114.308	29.0785
									22.554							378.173						280.359														385.385	74.0115						74.9279	73.5468
									82.3379							80.5497						274.08														32.5086	168.091						215.495	90.3451
									141.469							73.2039						264.809														50.4323	168.589						146.431	126.887
									192.773							124.423						309.924														45.5663	215.679						123.199	102.072
									255.524							154.108						287.182														101.357	188.773						22.9308	141.012
									269.731							201.787						227.506														15.8501	159.168						84.0504	156.697
									309.957							126.932																				45.389	163.703						26.5792	210.445
									227.157							78.4243																				134.878	203.171						48.8055	186.633
									244.639							52.4006																				67.8689	171.503						107.718	79.3328
									317.716							31.6758																				78.0792	212.849						119.21	70.8141
									323.5							62.9078																				126.362	264.46						68.6369	85.7377
									255.12							40.3458																				92.9618	295.836						30.0612	171.938
									196.053							64.2219																				91.7277	279.821						43.9481	279.294
									103.749							58.3754																				134.493	285.361						143.357	298.184
									22.3689							52.9085																				143.379	258.373						162.072	52.1376
									41.5684							67.8689																				162.417	266.571						221.996	72.799
									114.12							59.1304																				214.423	195.568						267.924	110.717
									150.62							94.4791																				266.231	266.037						181.545	88.7802
									77.8134																											273.898	308.291						241.638	169.455
									35.0591																											254.836	349.62						197.343	112.699
									131.976																											327.357	367.34						154.024	89.8156
									148.431																											367.388	365.285						180.576	141.271
									172.312																											329.502	343.437						224.202	146.026
									184.798																											81.0158	391.55						237.792	591.885
									199.382																											44.2363	419.561						281.212	573.524
									266.486																											79.9841	412.829						303.689	70.9611
									313.377																											68.1851	415.682						263.493	109.737
									250.142																											42.799	460.036						251.341	117.495
									207.959																											31.5857	459.671						224.141	175.239
									87.8962																											182.187	470.481						138.293	206.566
									34.3487																											25.5843	465.55						90.0576	75.7853
									46.6693																											199.666	490.872						121.457	93.1181
									107.31																											22.0418	522.956						178.965	98.714
									126.932																											72.781	547.846						129.909	130.278
									113.883																											130.93	581.055							154.663
									183.282																											111.339	622.894							103.217
									232.191																											147.166	680.677							209.832
									180																											178.135	368.975							160.609
									215.524																											251.269	321.133							112.846
									267.47																											181.592	341.892							221.202
									293.03																											112.828	500.088							210.486
									248.044																											122.783	625.133							159.457
									271.754																											40.4035	25.0094							223.669
									307.417																											17.2911	76.6607							266.13
									388.495																											62.7176	93.5216							289.193
									435.094																											80.5663	123.693							270.005
									391.142																											126.582	16.3343							320.135
									97.9539																											171.326	72.1758							318.607
									291.046																											107.696	100.289							295.331
									83.0036																											28.8365	133.083							281.372
									224.841																											46.83	170.682							327.145
									153.153																											87.1073	142.942							359.453
									147.463																											117.214	180.115							355.801
									20.6434																											167.302	136.535							373.169
									86.6772																											192.365	142.56							432.263
									99.5511																											220.904	190.269							436.313
									75.3321																											235.946	208.102							519.606
									108.069																											346.086	256.81							541.496
									36.0086																											283.661	238.554							265.133
									32.2197																											286.96	268.477							56.33
									69.799																											299.63	241.818							197.056
									44.6686																											330.666	303.266							233.421
									134.008																											389.875	315.115							17.8235
									187.93																											401.685	344.679							41.9229
									153.519																											472.273	334.673							171.544
									169.751																											485.29	288.949
									12.5821																											448.403	49.5814
									27.3869																											441.414	399.478
									73.1506																											485.97	442.085
									194.221																											509.231	502.397
									170.313																											384.741	58.6059
									151.058																											439.756	786.65
									91.6996																											478.623	734.604
									122.117																											259.856	576.92
									196.453																											218.814	964.423
									180.29																											307.719	236.72
									142.114																											383.898	333.586
									184.552																											343.672	71.0778
									125.99																											151.852	117.384
									87.6477																											117.576	85.4467
									106.789																											107.08	168.02
									61.6448																											80.4373	179.185
									190.89																											39.3163	206.813
									270.434																											71.3545	192.071
									294.218																											133.868	152.875
									275.604																											188.761	192.656
									229.086																											226.831	233.35
									293.446																											149.309	242.153
									369.268																											71.34	290.284
									422.331																											89.3487	308.567
									466.553																											33.915	351.155
									471.921																											13.2846	308.002
									383.188																											166.589	236.849
									421.976																											56.9712	401.84
									426.324																											85.237	416.156
									490.212																											94.8055	417.067
									522.625																											63.1419	441.031
									324.596																											108.41	448.394
									255.261																											241.151	485.071
									79.5158																											224.784	495.003
									121.892																											273.776	528.943
									159.254																											287.428	456.034
									200.502																											281.177	484.658
									152.569																											271.872	513.616
									208.483																											235.559	494.009
									165.161																											327.458	439.192
									108.225																											341.365	436.088
									106.63																											374.394	479.431
									149.164																											426.746	518.314
									183.718																											458.97	561.776
									163.156																											421.524	539.254
									142.114																											401.873	537.638
									64.3797																											474.373	630.315
									31.7327																											550.953	590.49
									78.2954																											560.769	556.342
									110.721																											496.433	635.3
									116.316																											536.822	679.957
									61.9596																											569.433	622.38
									105.024																											604.975	721.537
									149.962																											608.453	707.669
									158.857																											665.735	331.13
									134.512																											728.893	572.298
									90.3451																											781.001	54.8689
									82.2622																											818.489	126.491
																																				837.663	168.928
																																				758.467	132.33
																																				699.292	139.481
																																				716.068	96.8105
																																				607.066	82.4762
																																				560.273	172.24
																																				518.744	225.597
																																				632.359	49.9409
																																				729.882	103.787
																																				708.911	141.05
																																				769.259	89.7543
																																				712.37	123.19
																																				167.649	166.214
																																				147.378	222.627
																																				108.463	232.328
																																				115.734	228.653
																																				26.1059	198.321
																																				75.1563	144.137
																																				21.4207	177.393
																																				35.835	125.393
																																				73.8184	185.538
																																				38.4488	86.9251
																																				81.6448	40.2752
																																				54.8689	55.7413
																																				52.3213	91.804
																																				123.821	55.1376
																																				164.834	49.3134
																																				155.313	91.7788
																																				195.424	71.6888
																																				236.243	133.332
																																				198.388	111.867
																																				112.54	35.3026
																																				160.255	17.5295
																																				105.898	75.2082
																																				23.6326	125.207
																																				30.9885	112.429
																																				42.8235	66.8941
																																				86.5065	11.1844
																																				107.764	25.8667
																																				137.223	265.351
																																				91.3393	260.239
																																				65.0173	184.303
																																				119.908	214.485
																																				187.05	5.80836
																																				150.523	52.018
																																				219.571	176.572
																																				237.373	335.726
																																				262.993	307.89
																																				280.862	125.389
																																				250.986	153.458
																																				116.55	116.075
																																				94.3804	89.0958
																																				145.271	16.6333
																																				142.644	77.0389
																																				107.812	37.8638
																																				143.285	84.2968
																																				115.06	111.804
																																				125.389	139.407
																																				98.7875	146.751
																																				118.859	105.996
																																				70.6643	124.798
																																				69.7024	96.5122
																																				17.5295	133.862
																																				22.7831	171.14
																																				49.0389	238.362
																																				351.521	217.625
																																				228.506	222.627
																																				185.295	189.831
																																				119.644	287.403
																																				31.9042	250.945
																																				76.5728	158.031
																																				126.801	181.836
																																				177.012	202.68
																																				207.869	244.158
																																				161.013	276.616
																																				17.08	279.325
																																				74.2075	302.382
																																				42.5317	303.378
																																				79.3487	369.827
																																				127.522	388.522
																																				145.613	436.771
																																				181.558	193.02
																																				208.812	221.045
																																				69.8847	310.145
																																				164.027	398.65
																																				20.6311	477.783
																																					485.512
																																					259.608
																																					260.843
																																					316.854
																																					180.128
																																					43.3775
																																					14.835
																																					143.791
																																					93.438
																																					213.359
																																					608.476
																																					420.227
																																					180.03
																																					13.8393
																																					10.8069
																																					29.6182
																																					24.4748
																																					61.1498
																																					77.0115
																																					64.7493
																																					49.7586
																																					100.113
																																					129.372
																																					134.493
																																					105.906
																																					108.512
																																					100.349
																																					61.3451
																																					79.5547
																																					146.109
																																					186.459
																																					152.017
																																					93.7594
																																					43.9719
																																					108.512
																																					11.9906
																																					48.1902
																																					17.1859
																																					9.36599
																																					68.2464
																																					96.987
																																					59.7464
																																					71.0483
																																					107.211
																																					156.001
																																					111.301
																																					163.282
																																					113.835
																																					66.2709
																																					11.2536
																																					101.055
																																					137.48
																																					77.5728
																																					97.2435
																																					158.665
																																					180.115
																																					197.45
																																					157.176
																																					147.264
																																					164.366
																																					198.786
																																					215.932
																																					176.905
																																					127.593
																																					161.308
																																					159.228
																																					178.072
																																					290.614
																																					166.064
																																					315.487
																																					309.321
																																					252.29
																																					260.463
																																					278.223
																																					298.47
																																					300.903
																																					304.279
																																					401.892
																																					442.65
																																					375.692
																																					291.37
																																					201.773
																																					147.025
																																					106.162
																																					59.5893
																																					74.9279
																																					102.179
																																					39.7493
																																					58.853
																																					39.7493
																																					6.79683
																																					119.492
																																					57.7493
																																					54.0346
																																					16.1902
																																					42.8235
																																					78.3948
																																					125.769
																																					157.062
																																					190.924
																																					19.5987
																																					59.2356
																																					65.4193
																																					96.7939
																																					121.894
																																					97.8155
																																					95.9618
																																					60.42
																																					102.369
																																					171.331
																																					177.052
																																					188.099
																																					254.103
																																					232.736
																																					298.645
																																					292.199
																																					364.728
																																					413.323
																																					405.079
																																					149.941
																																					358.354
																																					16.4294
																																					28.683
																																					17.5295
																																					14.4092
																																					71.786
																																					64.3919
																																					84.4049
																																					103.187
																																					43.2277
																																					78.4243
																																					119.14
																																					147.738
																																					202.896
																																					172.214
																																					138.878
																																					69.8847
																																					33.9841
																																					224.784
																																					45.6398
																																					105.898
																																					282.499
																																					44.6686
																																					25.4618
																																					91.5101
																																					80.1398
																																					38.7313
																																					171.251
																																					201.849
																																					253.342
																																					278.222
																																					291.847
																																					18.7875
																																					14.835
																																					12.5821
																																					87.5439
																																					85.4438
																																					135.41
																																					166.69
																																					189.112
																																					218.342
																																					219.836
																																					239.395
																																					239.827
																																					274.127
																																					281.7
																																					173.228
																																					152.411
																																					122.236
																																					292.753
																																					384.845
																																					135.334
																																					110.644
																																					73.1967
																																					68.3869
																																					62.7464
																																					86.5663
																																					162.443
																																					214.872
																																					176.946
																																					231.129
																																					245.474
																																					289.38
																																					254.237
																																					213.214
																																					330.585
																																					96.9279
																																					66.7075
																																					59.0692
																																					107.764
																																					143.415
																																					216.73
																																					266.382
																																					209.466
																																					299.025
																																					328.644
																																					6.15562
																																					343.147
																																					198.798
																																					174.775
[truncated: 6 more columns]

## Sheet: Fig 5
Panel D
Frequency (Hz)				Amplitude (pA)
Control	Slitrk1-cKO	Slitrk1 WT	Slitrk1 PBM	Control	Slitrk1-cKO	Slitrk1 WT	Slitrk1 PBM
0.353824	2.5836	0.955046	2.7491	6.69696	8.66733	9.32318	7.4903
1.46599	0.494473	0.545791	2.00378	8.14102	7.17625	7.61789	6.76768
1.56413	0.908585	0.557121	0.676054	5.80981	8.30944	6.66136	8.51718
0.495963	1.14768	0.561366	0.583935	7.712	7.41691	7.80602	7.77105
0.91454	1.90144	0.609491	3.04093	10.7648	9.54747	16.6652	10.2144
0.566388	1.81575	0.892606	1.88244	15.1802	7.83973	8.69032	16.3941
1.95224	2.55625	1.13587	1.56804	10.6626	16.33	9.52142	8.47185
0.6621	2.01601	1.26245	2.24093	9.78547	17.6443	7.83802	10.9825
2.02088	3.2757	0.697485	3.43484	6.93546	17.3806	5.84642	10.5394
0.231353	2.27036	0.463352	3.18167	9.82746	10.6809	12.7132	10.8884
1.42885	2.49557	1.15284	1.96262	8.31951	10.3729	10.3496	10.0533
1.05205	1.81791	0.6483	1.71442	10.2957	7.51969	6.92532	11.2223
0.825311	2.41414	1.09868	0.910902	10.94	15.9836	8.39277	13.2324
Panel F
NMDAR-EPSC (pA)
Control	Slitrk1-cKO	Slitrk1 WT	Slitrk1 PBM
23.6003	43.335	13.2243	66.5283
65.3076	53.7109	30.721	113.729
26.8555	59.611	21.1589	31.1279
34.79	20.5485	27.4658	33.5693
45.3695	29.5003	26.652	28.89
30.1107	38.6556	25.0244	31.9417
26.0417	40.4866	37.6384	31.3314
25.2279	80.363	26.8555	27.6693
57.7799	69.1732	43.7419	56.1523
14.2415	65.918	30.3141	62.0524
32.959	30.3141	43.335	47.404
34.5866	39.8763	26.2451	115.56
23.8037	106.405	38.4522	92.1631
23.6003	90.9424		65.7145
32.5521	109.456
Panel H									Panel J
Frequency (Hz)				Amplitude (pA)					Frequency (Hz)				Amplitude (pA)
Control	Slitrk1-cKO	Slitrk1 WT	Slitrk1 PBM	Control	Slitrk1-cKO	Slitrk1 WT	fig 5		Control	Slitrk1-cKO	Slitrk1 WT	Slitrk1 PBM	Control	Slitrk1-cKO	Slitrk1 WT	Slitrk1 PBM
5.28296	3.80624	9.38448	4.89218	7.76477	7.29146	12.3702	7.13491		7.09308	5.86388	5.994	6.17881	9.40539	10.0761	13.5712	8.19536
4.21649	6.15498	6.53733	10.9805	7.27707	15.3124	9.80957	13.0299		3.11605	3.47572	7.40839	5.46928	7.18598	10.7478	12.5223	11.2083
6.98988	6.23384	5.61028	4.30675	10.9731	7.83481	6.78189	9.05167		4.71648	8.04918	5.76864	4.5692	8.61044	10.6775	7.3606	8.37437
7.32091	6.23918	8.98106	7.39469	9.83641	8.00238	8.99876	17.443		4.19552	6.29758	8.70418	5.21801	8.34682	8.40682	9.55738	11.1201
4.50671	4.40377	6.58846	1.64791	14.7648	7.98421	7.67346	6.70023		8.42034	7.50781	8.90371	5.53763	14.3811	11.113	11.7272	7.70103
6.35226	3.25932	4.7428	5.75802	6.61895	7.26365	7.56614	6.69368		3.39845	8.56947	8.10656	3.09579	7.95114	8.31215	11.9287	9.305
9.03093	4.08313	14.4748	2.36657	10.9168	11.3158	5.92134	9.19823		8.26593	6.1921	4.99058	4.12553	8.22573	9.32234	6.80722	8.51754
9.78273	9.72614	4.1386	5.28358	9.68788	9.72614	7.47145	8.94279		11.3218	3.67616	3.61941	6.97032	17.5442	9.60417	8.25952	4.53905
9.2095	2.85437	6.22	5.74161	10.4276	6.10505	11.1346	10.1756		11.3332	3.01024	8.90817	3.7994	9.52567	5.42399	11.3844	4.35625
6.35109	5.82821	9.08984	1.55763	6.74688	6.06325	7.75255	5.83376		7.53753	3.13476	6.41627	7.89016	6.78674	5.80413	6.78205	6.30885
6.39705	5.47164	5.29016	2.07429	10.5342	5.43524	6.93726	5.32783		9.78409	2.6856	7.15646	6.72215	7.8671	5.36225	7.76281	13.0593
6.92162	1.33367	5.12451	1.6464	6.89384	4.87654	7.4733	5.3675		8.72317	2.05278	14.0838	1.67	6.94063	6.48837	9.46926	10.8276
4.86312	1.14441	6.99625	5.89804	6.19477	5.90206	8.47342	6.49596		4.35003	2.49622	6.77336	4.37148	6.39586	5.7599	7.34261	4.67143
7.21878	1.48278	16.92	2.11788	6.91375	8.37338	6.75993	9.02434		11.0832	5.74379	8.85258	1.98021	6.05169	7.42013	8.62292	5.87081
5.7158	4.71078	13.0085	1.96189	5.83091	6.65783	8.53866	5.89855		9.91047	3.17513	6.51523	5.63929	5.54818	7.60587	6.51133	6.08757
Panel L
Frequency (Hz)				Amplitude (pA)
Control	Slitrk2-cKO	Slitrk2 WT	Slitrk2 PBM	Control	Slitrk2-cKO	Slitrk2 WT	Slitrk2 PBM
7.09011	1.30568	15.1735	3.05092	10.3978	8.76649	10.2864	10.0028
4.45743	1.37134	1.69354	1.96939	11.7978	11.1147	11.277	10.0471
1.76609	1.34996	2.35871	3.79381	11.2157	7.30216	9.89094	10.5698
1.75746	0.652548	1.4794	1.22686	10.1038	13.6751	15.2884	8.57685
1.59908	0.839469	8.37599	1.33943	7.41963	7.90486	9.05474	7.3378
1.67302	0.533896	1.28684	0.831742	8.8772	9.84692	6.62328	10.5203
5.86554	1.31976	2.2575	0.987791	8.84188	8.2978	10.5181	7.52892
0.664894	0.61844	1.7702	0.614275	6.10126	8.41281	11.4378	7.84117
5.0352	1.66824	0.618057	1.8591	5.0352	8.98157	6.70389	10.1399
7.54799	1.49809	10.6231	2.3952	7.54799	9.71118	7.5678	7.93076
7.5172	1.86842	1.54417	0.666905	7.5172	10.923	8.87244	10.3063
7.42745	0.597856	1.07084	2.48438	7.42745	7.12362	7.05288	12.599
9.55141	1.48592	1.90791	4.15112	9.55141	8.78701	8.48933	13.413
8.43413	0.152434	1.06261	9.9162	8.43413	4.39531	8.04083	12.5489
9.70547	1.3036	0.940524	3.32296	13.19	7.17539	6.16023	10.9337
5.18254	2.62665	0.930568	2.17613	13.9278	8.68035	9.25294	10.7171
1.17191	1.63272	5.72424	6.38574	10.5718	8.88239	9.32511	12.3772
1.4845	0.888209	1.2026	3.40528	7.48703	5.84256	8.72758	9.78684
3.19746	1.01892	2.46347	0.382121	15.0973	6.83954	11.1026	5.98266
	1.04545	3.52346	5.82488		8.63632	9.80925	12.68
	0.672146	1.97808	1.17513		7.04372	10.1723	8.02092
		3.35417	4.88481			9.41349	9.41043
		2.86642	0.965513			11.0311	7.08279
Panel N
Frequency (Hz)				Amplitude (pA)
Control	Slitrk2-cKO	Slitrk2 WT	Slitrk2 PBM	Control	Slitrk2-cKO	Slitrk2 WT	Slitrk2 PBM
5.44185	6.81379	7.56278	4.63014	12.4441	9.48966	13.0488	9.16372
9.3253	6.9808	6.17941	6.29936	10.0926	9.38249	7.33265	15.0708
9.16721	4.62201	8.75838	4.49417	10.3231	8.28857	16.7393	24.4724
8.24124	3.04549	8.48619	8.74818	10.4816	9.76236	10.4665	9.13953
11.4919	11.2445	5.57575	9.79434	10.6926	8.86638	10.8872	8.80664
6.22391	5.86124	6.63996	9.6878	12.1402	13.1658	13.0879	8.66087
7.96273	3.08892	9.46973	6.23576	12.9545	10.9761	10.0216	10.2966
8.11709	2.75032	4.72039	11.5715	11.816	7.17903	11.3418	10.4382
7.75066	5.08066	7.18427	8.81734	13.3005	7.96785	11.0867	16.9892
6.42831	4.42105	8.22838	17.3693	11.9138	7.58183	6.82882	24.7947
6.3795	5.91327	8.62332	8.03342	11.1292	8.40181	10.306	9.4225
6.63446	7.50925	9.50782	6.16403	12.395	10.8877	10.964	8.40932
3.92865	4.90828	8.41068	6.58173	10.8709	8.19199	10.4986	5.98809
9.8187	5.62125	9.82247	7.6053	8.74965	18.0357	9.8714	11.0407
5.73945	5.57314	8.61307	5.69363	9.35226	12.0884	5.79735	5.40641
5.2594	3.86106	5.02867	8.49837	8.25633	7.06048	12.2113	10.6248
	4.36224	7.21934	6.71081		6.60141	12.2001	11.6636
		5.06556	9.12594			11.2928	12.7388
		16.8754	15.8623			6.80761	17.2082
		4.87228	5.74281			10.6175	6.3694
		11.0754	6.11806			5.78206	9.14743
		7.14147	5.90439			7.10258	11.0811
		7.35673				11.3457
		6.29919				9.58689
Panel P (Left)
Intensity (μA)	Control																											Slitrk2 cKO
20	30.3141	27.2624	11.5967	17.0898	188.599	18.7174	10.7829	26.652	6.30697	14.2415	13.8346	20.1416	8.34147	14.2415	16.4795	28.0762	30.9245	9.76562	17.0898	7.73112	10.1725	10.376	45.166	6.91732	28.6865	14.6484	9.15527	13.8346	6.51042	5.90006	18.9209	6.10352	14.8519	11.1898	9.35872	10.376	10.1725	6.51042	15.8691	14.2415	18.7174	15.2588	102.336	166.423	9.76562	6.51042	5.69662	13.8346	8.54492
40	75.0732	157.674	229.696	16.0726	469.157	12.4105	13.0208	227.661	44.7591	100.098	54.7282	74.6663	54.1178	15.2588	73.8525	55.3385	140.584	28.4831	22.3796	37.028	78.7353	28.4831	123.291	9.15527	123.495	45.5729	14.0381	8.95182	6.91732	15.2588	39.0625	10.376	41.097	17.2933	9.15527	31.9417	47.8109	30.721	29.5003	29.9072	123.901	62.2559	23.1934	51.8799	9.15527	8.34147	7.93457	27.8727	25.2279
60	215.251	362.956	453.084	203.654	664.469	62.4593	84.6354	279.745	294.393	382.08	68.9697	177.002	99.4873	57.5765	158.285	148.926	350.952	251.261	93.3838	104.981	154.419	103.149	298.259	28.89	221.558	159.912	53.7109	16.8864	27.6693	75.887	69.3766	56.1523	91.1458	50.6592	24.0072	246.582	202.433	129.801	60.4248	22.3796	242.106	236.003	87.8906	48.4212	12.207	25.2279	32.5521	124.512	48.6247
80	266.927	576.375	490.112	491.13	673.828	68.3594	414.836	311.076	505.778	463.46	104.167	166.219	156.86	185.343	380.452	285.441	605.672	347.697	380.249	196.737	214.03	159.709	476.481	111.084	261.637	209.554	84.2285	36.2142	149.74	109.66	167.44	104.167	155.64	144.45	43.9453	395.508	286.865	180.257	104.37	20.5485	462.036	311.279	99.2839	150.757	33.3659	174.154	126.546	193.888	31.3314
100	268.351	789.388	496.826	526.733	454.915	98.0631	780.029	338.745	574.137	486.654	170.492	186.971	203.247	360.514	482.178	344.035	655.924	368.856	711.873	263.672	313.314	235.799	646.362	140.991	273.234	235.189	127.36	28.6865	267.741	100.708	200.399	141.398	212.606	183.106	71.0042	499.064	313.517	285.644	128.988	27.0589	624.186	452.271	109.863	215.454	30.5176	289.103	193.075	258.179	112.915
Panel P (Right)					Panel R
EPSC I-O slope					NMDAR/AMPAR
Control	Slitrk2-cKO	Slitrk2 WT	Slitrk2 PBM		Control	Slitrk2-cKO	Slitrk2 WT	Slitrk2 PBM
268.351	28.6865	275.675	165.812		1.10183	1.78164	1.10183	0.786887
789.388	267.741	189.819	94.1976		0.496629	0.696613	0.658937	1.15027
496.826	100.708	308.634	226.847		0.408338	1.072	0.405788	0.456493
526.733	200.399	207.519	329.793		0.066344	0.8248	0.570286	0.45394
454.915	141.398	324.3	178.223		0.913646	0.789411	1.43701	0.926061
98.0631	212.606	352.376	119.832		0.623457	1.38096	0.719579	1.9601
780.029	183.106	720.011	31.5348		0.264531	0.727373	0.921839	0.684002
338.745	71.0042	208.13	302.531		0.349589	0.515444	0.601273	0.298993
574.137	499.064	410.36	404.866		0.236821	0.354643	1.31779	0.627345
486.654	313.517	299.276	307.21		0.484998	0.275462	0.315334	1.57
170.492	285.644	220.337	328.979		0.574336	1.02939	0.59515	0.957993
186.971	128.988	368.856	292.155		0.635505	0.825362	0.763918	1.90859
203.247	27.0589	490.723	289.103		1.17794	0.104556	0.283668	0.763918
360.514	624.186	358.073	149.129		0.805331	0.41148	0.991745	0.395442
482.178	452.271	151.164	142.008		0.501778	0.501778	0.735103	0.811748
344.035	109.863	202.026	329.183		0.770477	1.92453	0.492514	0.826516
655.924	215.454	37.4349	314.128		0.47547	1.02284	0.562284	0.36882
368.856	30.5176	196.533	141.805		0.758704	1.53047	0.378913	0.242071
711.873	289.103	623.372	134.684		0.340024	0.474242	0.599225	0.589181
263.672	193.075	549.723	103.76		0.336484	0.375427	0.498079	0.722591
313.314	258.179	789.591	113.525		0.56788	0.541782	0.461725	1.62175
235.799	112.915	734.253	174.967		0.712102	1.40878	0.103699	0.490402
646.362	76.4974	559.692	201.009		0.407792	0.761491	0.10287	1.29253
140.991	588.582	218.099	215.454		0.86058	0.804533	0.091884	0.166874
273.234	133.667	89.1113	149.333		1.8269	0.036876	0.162508	0.200079
235.189	221.761	407.918	176.798		0.108785	0.021408	0.367077	0.270069
127.36	252.685	212.199			0.154382	0.10371	0.966902
	86.4665	259.806				0.123406	1.10869
		213.42					0.675928
		234.172					0.863288
Panel T (Left)
Intensity (μA)	Control													Slitrk2-cKO																		Slitrk2 WT
20	203.857	85.4492	13.8346	14.6484	42.3177	83.4147	40.2832	10.5794	37.4349	13.8346	27.6693	16.276	44.3522	73.2422	34.1797	39.0625	80.1595	30.9245	77.3112	45.5729	43.1315	136.312	19.5312	45.5729	15.4622	18.3105	14.6484	201.416	42.7246	28.0762	34.1797	15.4622	34.9935	56.9661	43.1315	25.6348	21.1589	29.7038	50.0488	78.5319	56.1523	38.6556	27.6693	78.5319	20.3451	17.4967	19.9382	15.8691	18.3105
40	322.673	231.527	39.0625	50.0488	47.2005	189.209	80.1595	15.4622	102.132	15.0553	15.0553	17.9036	80.9733	107.015	100.505	211.589	121.257	142.822	154.622	84.6354	128.988	304.7	201.823	84.6354	56.5592	50.0488	29.2969	259.196	115.153	209.554	100.505	40.2832	44.3522	158.691	117.188	63.8835	43.9453	72.8353	69.5801	138.346	80.5664	179.85	162.76	138.346	28.89	15.0553	20.3451	23.1934	21.5658
60	379.639	300.7	70.8008	142.415	87.4837	298.665	161.133	21.5658	408.936	15.8691	24.0072	26.0417	201.009	168.864	240.479	210.775	260.417	232.34	240.885	369.873	559.082	460.033	277.913	950.928	124.919	203.857	123.698	413.411	205.485	348.307	240.479	114.746	155.843	224.609	173.747	55.7454	69.1732	176.595	136.312	220.947	208.333	314.535	224.609	220.947	117.594	24.4141	24.4141	39.4694	20.3451
80	448.405	490.723	122.477	162.76	103.76	369.059	304.362	41.097	386.149	46.3867	78.5319	31.7383	284.017	209.554	549.316	260.417	377.604	300.293	316.976	731.201	562.744	526.661	507.406	1197.51	172.933	221.354	189.616	448.405	304.362	433.35	549.316	208.333	177.816	339.355	186.361	52.8971	100.911	237.223	266.52	397.542	279.541	423.584	265.706	397.542	310.465	115.153	68.3594	96.4355	41.9108
100	512.288	554.199	127.36	177.409	191.243	410.97	296.631	68.7663	449.219	165.202	127.767	67.1387	478.109	211.589	676.27	332.438	552.165	370.28	359.294	943.604	859.375	555.827	579.834	1402.59	234.782	267.334	271.81	601.807	310.872	499.268	676.27	329.59	410.563	391.032	243.734	75.2767	153.809	273.844	421.143	464.274	402.018	529.785	323.486	464.274	430.094	298.665	122.477	224.202	79.3457
Panel T (Right)					Panel V
EPSC I-O slope					NMDAR/AMPAR
Control	Slitrk2-cKO	Slitrk2 WT	Slitrk2 PBM		Control	Slitrk2-cKO	Slitrk2 WT	Slitrk2 PBM
5.7666	2.44548	2.656	0.826		0.467386	0.656404	1.06443	0.057817
5.6222	5.94113	3.0502	3.0502		0.192652	0.750396	0.563529	0.563529
1.301	3.45311	3.9644	3.9644		0.356922	0.465763	0.421303	0.421303
1.891	4.88651	2.5116	2.5116		0.851078	0.219734	1.37388	1.37388
1.6094	3.69651	0.826	1.5078		0.232139	0.295558	1.06443	0.212092
4.4444	3.79417	1.3538	0.785		0.164172	0.260305	0.724367	0.362867
3.077	8.15208	2.7484	1.9424		0.503597	0.23889	0.628216	0.066895
0.5586	7.7511	3.4272	2.8116		0.932693	0.503597	0.151134	0.151134
4.781	6.37417	5.5704	2.593		0.253148	0.210737	0.210737	0.449591
1.0028	5.62337	3.6096	1.3964		0.340317	0.180562	0.244482	0.166735
0.9844	13.5187	5.1684	1.948		0.167762	1.06443	0.236284	0.392276
0.539	2.15362	3.3702	3.4316		0.763008	0.608224	0.690169	0.153382
3.9418	2.6837	4.4814	3.0714		0.702016	0.363175	0.270804	0.678766
	2.32895	3.4756	2.4336			0.269944	0.502866	0.792093
	6.1479	1.8862	2.7658			0.393263	0.346102	0.545649
	3.32845	0.927	1.4242			0.425362	0.452578	1.25667
	5.20167	1.534	3.1804			0.483976	0.515479	0.258438
	5.94113	0.6224	2.9992				0.304274	0.763008
		2.664					0.306692
Panel X (Left)
Intensity (μA)	Control													Slitrk2-cKO																	Slitrk2 WT																		Slitrk2 PBM
20	90.7389	107.422	30.9245	48.4212	92.3665	85.8561	37.4349	11.8001	15.8691	13.0208	18.7174	13.4277	43.1315	67.1387	60.6283	52.8971	141.602	145.671	165.202	36.2142	104.574	105.387	45.5729	59.4076	21.1589	62.6628	16.276	136.719	76.4974	29.7038	59.0007	161.54	52.8971	48.4212	25.6348	67.1387	159.912	33.7728	21.5658	32.959	48.8281	46.3867	127.767	30.5176	34.9935	15.0553	35.8073	134.684	59.0007
40	131.836	237.223	102.132	159.912	93.1803	111.084	90.7389	13.0208	192.871	26.8555	17.9036	13.4277	156.25	175.781	121.663	108.643	207.113	238.037	183.512	45.166	176.595	170.085	168.457	160.319	34.5866	70.3939	96.0286	277.913	154.215	170.085	88.7044	153.402	108.643	159.912	73.6491	73.2422	231.527	42.3177	74.056	58.1868	82.194	155.029	368.245	17.0898	91.1458	15.8691	48.0143	344.645	88.7044
60	191.243	403.646	90.7389	253.092	90.332	111.898	149.333	19.5312	263.265	75.6836	54.1178	26.4486	317.383	344.238	206.299	159.505	307.617	256.348	238.037	312.5	554.199	305.99	209.147	456.95	97.6563	164.388	88.2975	319.417	200.195	336.507	119.222	174.967	159.505	253.092	113.932	140.788	335.693	50.0488	44.7591	112.305	179.85	231.12	563.965	32.959	165.609	91.5527	40.6901	495.199	119.222
80	247.803	463.867	163.167	323.486	36.2142	92.7734	300.7	28.89	402.018	119.222	86.6699	34.1797	389.404	549.723	280.355	233.561	377.604	337.728	303.548	534.668	687.663	342.204	416.26	712.077	131.022	227.051	109.456	965.169	306.396	440.267	123.291	133.057	233.561	323.486	148.112	124.105	315.755	120.85	42.7246	201.009	256.755	288.9	668.132	34.5866	211.995	124.105	35.4004	560.303	123.291
100	262.451	591.227	167.643	384.928	116.781	89.9251	302.734	29.7038	491.13	122.884	120.443	56.1523	452.474	637.207	292.562	330.811	552.165	401.204	458.984	626.221	642.904	482.585	522.054	775.146	271.81	317.79	126.953	1116.54	424.805	549.316	200.195	91.1458	330.811	384.928	225.423	128.581	483.805	194.092	55.3385	261.23	429.688	254.72	826.416	111.084	215.658	308.024	59.4076	566.813	200.195
Panel X (Right)					Panel Z
EPSC I-O slope					NMDAR/AMPAR
Control	Slitrk2-cKO	Slitrk2 WT	Slitrk2 PBM		Control	Slitrk2-cKO	Slitrk2 WT	Slitrk2 PBM
2.9378	6.2148	1.8984	1.8984		0.398197	0.709401	0.368417	0.368417
6.004	3.1882	1.801	3.1882		0.278994	0.792451	0.295661	0.295661
1.8166	3.0336	3.0336	3.0336		0.060083	0.188348	0.488361	0.188348
3.951	5.2272	3.951	3.951		0.394962	0.142228	0.188348	0.488361
1.1622	4.3162	2.0312	0.8856		0.256	0.097857	0.043991	0.103705
1.3314	4.3232	1.614	0.6326		0.101641	0.062829	0.39651	0.122044
3.0758	5.758	4.82932	2.8786		0.175559	0.166499	0.178028	0.014316
0.3278	7.3504	1.5658	5.0344		0.632365	0.108489	0.225712	0.039885
4.7774	4.6776	0.6292	2.4516		0.327149	0.360555	0.134927	0.206736
1.2592	4.8048	2.3604	1.6976		0.247514	0.079703	0.327873	0.283483
1.0598	7.7044	3.5712	2.744		0.196751	0.03504	0.03504	0.03504
0.4882	2.0604	3.1628	1.0354		0.414281	0.257427	0.33617	0.222695
4.6616	2.9034	8.5098	3.6292		0.301081	0.148132	0.161825	0.191303
	1.4124	0.7794	1.3332			0.259759	0.880514	0.763026
	10.0856	2.4004	2.7894			0.409793	0.186168	0.339552
	3.941	2.1436	3.0518			0.196317	0.231655	0.047113
	5.3518	0.6296	4.2244			0.174149	0.333748	0.109722
		6.7134	3.0558				0.078425	0.441731
[truncated: 62 more columns]

## Sheet: Fig 6
Panel D
Frequency (Hz)				Amplitude (pA)
Control	Slitrk2-cKO	Slitrk2 WT	Slitrk2 ΔPDZ	Control	Slitrk2-cKO	Slitrk2 WT	Slitrk2 ΔPDZ
7.09011	1.30568	15.1735	3.05092	10.3978	8.76649	10.2864	10.0028
4.45743	1.37134	1.69354	1.96939	11.7978	11.1147	11.277	10.0471
1.76609	1.34996	2.35871	3.79381	11.2157	7.30216	9.89094	10.5698
1.75746	0.652548	1.4794	1.22686	10.1038	13.6751	15.2884	8.57685
1.59908	0.839469	8.37599	1.33943	7.41963	7.90486	9.05474	7.3378
1.67302	0.533896	1.28684	0.831742	8.8772	9.84692	6.62328	10.5203
5.86554	1.31976	2.2575	0.987791	8.84188	8.2978	10.5181	7.52892
0.664894	0.61844	1.7702	0.614275	6.10126	8.41281	11.4378	7.84117
5.0352	1.66824	0.618057	1.8591	5.0352	8.98157	6.70389	10.1399
7.54799	1.49809	10.6231	2.3952	7.54799	9.71118	7.5678	7.93076
7.5172	1.86842	1.54417	0.666905	7.5172	10.923	8.87244	10.3063
7.42745	0.597856	1.07084	2.48438	7.42745	7.12362	7.05288	12.599
9.55141	1.48592	1.90791	4.15112	9.55141	8.78701	8.48933	13.413
8.43413	0.152434	1.06261	9.9162	8.43413	4.39531	8.04083	12.5489
9.70547	1.3036	0.940524	3.32296	13.19	7.17539	6.16023	10.9337
5.18254	2.62665	0.930568	2.17613	13.9278	8.68035	9.25294	10.7171
1.17191	1.63272	5.72424	6.38574	10.5718	8.88239	9.32511	12.3772
1.4845	0.888209	1.2026	3.40528	7.48703	5.84256	8.72758	9.78684
3.19746	1.01892	2.46347	0.382121	15.0973	6.83954	11.1026	5.98266
	1.04545	3.52346	5.82488		8.63632	9.80925	12.68
	0.672146	1.97808	1.17513		7.04372	10.1723	8.02092
		3.35417	4.88481			9.41349	9.41043
		2.86642	0.965513			11.0311	7.08279
Panel F
Frequency (Hz)				Amplitude (pA)
Control	Slitrk2-cKO	Slitrk2 WT	Slitrk2 ΔPDZ	Control	Slitrk2-cKO	Slitrk2 WT	Slitrk2 ΔPDZ
5.44185	6.81379	7.56278	4.63014	12.4441	9.48966	13.0488	9.16372
9.3253	6.9808	6.17941	6.29936	10.0926	9.38249	7.33265	15.0708
9.16721	4.62201	8.75838	4.49417	10.3231	8.28857	16.7393	24.4724
8.24124	3.04549	8.48619	8.74818	10.4816	9.76236	10.4665	9.13953
11.4919	11.2445	5.57575	9.79434	10.6926	8.86638	10.8872	8.80664
6.22391	5.86124	6.63996	9.6878	12.1402	13.1658	13.0879	8.66087
7.96273	3.08892	9.46973	6.23576	12.9545	10.9761	10.0216	10.2966
8.11709	2.75032	4.72039	11.5715	11.816	7.17903	11.3418	10.4382
7.75066	5.08066	7.18427	8.81734	13.3005	7.96785	11.0867	16.9892
6.42831	4.42105	8.22838	17.3693	11.9138	7.58183	6.82882	24.7947
6.3795	5.91327	8.62332	8.03342	11.1292	8.40181	10.306	9.4225
6.63446	7.50925	9.50782	6.16403	12.395	10.8877	10.964	8.40932
3.92865	4.90828	8.41068	6.58173	10.8709	8.19199	10.4986	5.98809
9.8187	5.62125	9.82247	7.6053	8.74965	18.0357	9.8714	11.0407
5.73945	5.57314	8.61307	5.69363	9.35226	12.0884	5.79735	5.40641
5.2594	3.86106	5.02867	8.49837	8.25633	7.06048	12.2113	10.6248
	4.36224	7.21934	6.71081		6.60141	12.2001	11.6636
		5.06556	9.12594			11.2928	12.7388
		16.8754	15.8623			6.80761	17.2082
		4.87228	5.74281			10.6175	6.3694
		11.0754	6.11806			5.78206	9.14743
		7.14147	5.90439			7.10258	11.0811
		7.35673				11.3457
		6.29919				9.58689
Panel H (Left)
Intensity (μA)	Control																											Slitrk2 cKO
20	30.3141	27.2624	11.5967	17.0898	188.599	18.7174	10.7829	26.652	6.30697	14.2415	13.8346	20.1416	8.34147	14.2415	16.4795	28.0762	30.9245	9.76562	17.0898	7.73112	10.1725	10.376	45.166	6.91732	28.6865	14.6484	9.15527	13.8346	6.51042	5.90006	18.9209	6.10352	14.8519	11.1898	9.35872	10.376	10.1725	6.51042	15.8691	14.2415	18.7174	15.2588	102.336	166.423	9.76562	6.51042	5.69662	13.8346	8.54492
40	75.0732	157.674	229.696	16.0726	469.157	12.4105	13.0208	227.661	44.7591	100.098	54.7282	74.6663	54.1178	15.2588	73.8525	55.3385	140.584	28.4831	22.3796	37.028	78.7353	28.4831	123.291	9.15527	123.495	45.5729	14.0381	8.95182	6.91732	15.2588	39.0625	10.376	41.097	17.2933	9.15527	31.9417	47.8109	30.721	29.5003	29.9072	123.901	62.2559	23.1934	51.8799	9.15527	8.34147	7.93457	27.8727	25.2279
60	215.251	362.956	453.084	203.654	664.469	62.4593	84.6354	279.745	294.393	382.08	68.9697	177.002	99.4873	57.5765	158.285	148.926	350.952	251.261	93.3838	104.981	154.419	103.149	298.259	28.89	221.558	159.912	53.7109	16.8864	27.6693	75.887	69.3766	56.1523	91.1458	50.6592	24.0072	246.582	202.433	129.801	60.4248	22.3796	242.106	236.003	87.8906	48.4212	12.207	25.2279	32.5521	124.512	48.6247
80	266.927	576.375	490.112	491.13	673.828	68.3594	414.836	311.076	505.778	463.46	104.167	166.219	156.86	185.343	380.452	285.441	605.672	347.697	380.249	196.737	214.03	159.709	476.481	111.084	261.637	209.554	84.2285	36.2142	149.74	109.66	167.44	104.167	155.64	144.45	43.9453	395.508	286.865	180.257	104.37	20.5485	462.036	311.279	99.2839	150.757	33.3659	174.154	126.546	193.888	31.3314
100	268.351	789.388	496.826	526.733	454.915	98.0631	780.029	338.745	574.137	486.654	170.492	186.971	203.247	360.514	482.178	344.035	655.924	368.856	711.873	263.672	313.314	235.799	646.362	140.991	273.234	235.189	127.36	28.6865	267.741	100.708	200.399	141.398	212.606	183.106	71.0042	499.064	313.517	285.644	128.988	27.0589	624.186	452.271	109.863	215.454	30.5176	289.103	193.075	258.179	112.915
Panel H (Right)					Panel J
EPSC I-O slope					NMDAR/AMPAR
Control	Slitrk2-cKO	Slitrk2 WT	Slitrk2 ΔPDZ		Control	Slitrk2-cKO	Slitrk2 WT	Slitrk2 ΔPDZ
268.351	28.6865	275.675	165.812		1.10183	1.78164	1.10183	0.786887
789.388	267.741	189.819	94.1976		0.496629	0.696613	0.658937	1.15027
496.826	100.708	308.634	226.847		0.408338	1.072	0.405788	0.456493
526.733	200.399	207.519	329.793		0.066344	0.8248	0.570286	0.45394
454.915	141.398	324.3	178.223		0.913646	0.789411	1.43701	0.926061
98.0631	212.606	352.376	119.832		0.623457	1.38096	0.719579	1.9601
780.029	183.106	720.011	31.5348		0.264531	0.727373	0.921839	0.684002
338.745	71.0042	208.13	302.531		0.349589	0.515444	0.601273	0.298993
574.137	499.064	410.36	404.866		0.236821	0.354643	1.31779	0.627345
486.654	313.517	299.276	307.21		0.484998	0.275462	0.315334	1.57
170.492	285.644	220.337	328.979		0.574336	1.02939	0.59515	0.957993
186.971	128.988	368.856	292.155		0.635505	0.825362	0.763918	1.90859
203.247	27.0589	490.723	289.103		1.17794	0.104556	0.283668	0.763918
360.514	624.186	358.073	149.129		0.805331	0.41148	0.991745	0.395442
482.178	452.271	151.164	142.008		0.501778	0.501778	0.735103	0.811748
344.035	109.863	202.026	329.183		0.770477	1.92453	0.492514	0.826516
655.924	215.454	37.4349	314.128		0.47547	1.02284	0.562284	0.36882
368.856	30.5176	196.533	141.805		0.758704	1.53047	0.378913	0.242071
711.873	289.103	623.372	134.684		0.340024	0.474242	0.599225	0.589181
263.672	193.075	549.723	103.76		0.336484	0.375427	0.498079	0.722591
313.314	258.179	789.591	113.525		0.56788	0.541782	0.461725	1.62175
235.799	112.915	734.253	174.967		0.712102	1.40878	0.103699	0.490402
646.362	76.4974	559.692	201.009		0.407792	0.761491	0.10287	1.29253
140.991	588.582	218.099	215.454		0.86058	0.804533	0.091884	0.166874
273.234	133.667	89.1113	149.333		1.8269	0.036876	0.162508	0.200079
235.189	221.761	407.918	176.798		0.108785	0.021408	0.367077	0.270069
127.36	252.685	212.199			0.154382	0.10371	0.966902
	86.4665	259.806				0.123406	1.10869
		213.42					0.675928
		234.172					0.863288
Panel L (Left)
Intensity (μA)	Control													Slitrk2-cKO																		Slitrk2 WT
20	203.857	85.4492	13.8346	14.6484	42.3177	83.4147	40.2832	10.5794	37.4349	13.8346	27.6693	16.276	44.3522	73.2422	34.1797	39.0625	80.1595	30.9245	77.3112	45.5729	43.1315	136.312	19.5312	45.5729	15.4622	18.3105	14.6484	201.416	42.7246	28.0762	34.1797	15.4622	34.9935	56.9661	43.1315	25.6348	21.1589	29.7038	50.0488	78.5319	56.1523	38.6556	27.6693	78.5319	20.3451	17.4967	19.9382	15.8691	18.3105
40	322.673	231.527	39.0625	50.0488	47.2005	189.209	80.1595	15.4622	102.132	15.0553	15.0553	17.9036	80.9733	107.015	100.505	211.589	121.257	142.822	154.622	84.6354	128.988	304.7	201.823	84.6354	56.5592	50.0488	29.2969	259.196	115.153	209.554	100.505	40.2832	44.3522	158.691	117.188	63.8835	43.9453	72.8353	69.5801	138.346	80.5664	179.85	162.76	138.346	28.89	15.0553	20.3451	23.1934	21.5658
60	379.639	300.7	70.8008	142.415	87.4837	298.665	161.133	21.5658	408.936	15.8691	24.0072	26.0417	201.009	168.864	240.479	210.775	260.417	232.34	240.885	369.873	559.082	460.033	277.913	950.928	124.919	203.857	123.698	413.411	205.485	348.307	240.479	114.746	155.843	224.609	173.747	55.7454	69.1732	176.595	136.312	220.947	208.333	314.535	224.609	220.947	117.594	24.4141	24.4141	39.4694	20.3451
80	448.405	490.723	122.477	162.76	103.76	369.059	304.362	41.097	386.149	46.3867	78.5319	31.7383	284.017	209.554	549.316	260.417	377.604	300.293	316.976	731.201	562.744	526.661	507.406	1197.51	172.933	221.354	189.616	448.405	304.362	433.35	549.316	208.333	177.816	339.355	186.361	52.8971	100.911	237.223	266.52	397.542	279.541	423.584	265.706	397.542	310.465	115.153	68.3594	96.4355	41.9108
100	512.288	554.199	127.36	177.409	191.243	410.97	296.631	68.7663	449.219	165.202	127.767	67.1387	478.109	211.589	676.27	332.438	552.165	370.28	359.294	943.604	859.375	555.827	579.834	1402.59	234.782	267.334	271.81	601.807	310.872	499.268	676.27	329.59	410.563	391.032	243.734	75.2767	153.809	273.844	421.143	464.274	402.018	529.785	323.486	464.274	430.094	298.665	122.477	224.202	79.3457
Panel L (Right)					Panel N
EPSC I-O slope					NMDAR/AMPAR
Control	Slitrk2-cKO	Slitrk2 WT	Slitrk2 ΔPDZ		Control	Slitrk2-cKO	Slitrk2 WT	Slitrk2 ΔPDZ
5.7666	2.4454	2.656	0.826		0.467386	0.656404	1.06443	0.057817
5.6222	5.9416	3.0502	3.0502		0.192652	0.750396	0.563529	0.563529
1.301	3.4532	3.9644	3.9644		0.356922	0.465763	0.421303	0.421303
1.891	4.8866	2.5116	2.5116		0.851078	0.219734	1.37388	1.37388
1.6094	3.6966	0.826	1.5078		0.232139	0.295558	1.06443	0.212092
4.4444	3.7942	1.3538	0.785		0.164172	0.260305	0.724367	0.362867
3.077	8.152	2.7484	1.9424		0.503597	0.23889	0.628216	0.066895
0.5586	7.751	3.4272	2.8116		0.932693	0.503597	0.151134	0.151134
4.781	6.3742	5.5704	2.593		0.253148	0.210737	0.210737	0.449591
1.0028	5.6234	3.6096	1.3964		0.340317	0.180562	0.244482	0.166735
0.9844	13.5188	5.1684	1.948		0.167762	1.06443	0.236284	0.392276
0.539	2.13536	3.3702	3.4316		0.763008	0.608224	0.690169	0.153382
3.9418	2.6836	4.4814	3.0714		0.702016	0.363175	0.270804	0.678766
	2.329	3.4756	2.4336			0.269944	0.502866	0.792093
	6.148	1.8862	2.7658			0.393263	0.346102	0.545649
	3.3284	0.927	1.4242			0.425362	0.452578	1.25667
	5.2016	1.534	3.1804			0.483976	0.515479	0.258438
		0.6224	2.9992				0.304274	0.763008
		2.664					0.306692
Panel P (Left)
Intensity (μA)	Control													Slitrk2-cKO																	Slitrk2 WT																		Slitrk2 ΔPDZ
20	90.7389	107.422	30.9245	48.4212	92.3665	85.8561	37.4349	11.8001	15.8691	13.0208	18.7174	13.4277	43.1315	67.1387	60.6283	52.8971	141.602	145.671	165.202	36.2142	104.574	105.387	45.5729	59.4076	21.1589	62.6628	16.276	136.719	76.4974	29.7038	59.0007	161.54	52.8971	48.4212	25.6348	67.1387	159.912	33.7728	21.5658	32.959	48.8281	46.3867	127.767	30.5176	34.9935	15.0553	35.8073	134.684	59.0007
40	131.836	237.223	102.132	159.912	93.1803	111.084	90.7389	13.0208	192.871	26.8555	17.9036	13.4277	156.25	175.781	121.663	108.643	207.113	238.037	183.512	45.166	176.595	170.085	168.457	160.319	34.5866	70.3939	96.0286	277.913	154.215	170.085	88.7044	153.402	108.643	159.912	73.6491	73.2422	231.527	42.3177	74.056	58.1868	82.194	155.029	368.245	17.0898	91.1458	15.8691	48.0143	344.645	88.7044
60	191.243	403.646	90.7389	253.092	90.332	111.898	149.333	19.5312	263.265	75.6836	54.1178	26.4486	317.383	344.238	206.299	159.505	307.617	256.348	238.037	312.5	554.199	305.99	209.147	456.95	97.6563	164.388	88.2975	319.417	200.195	336.507	119.222	174.967	159.505	253.092	113.932	140.788	335.693	50.0488	44.7591	112.305	179.85	231.12	563.965	32.959	165.609	91.5527	40.6901	495.199	119.222
80	247.803	463.867	163.167	323.486	36.2142	92.7734	300.7	28.89	402.018	119.222	86.6699	34.1797	389.404	549.723	280.355	233.561	377.604	337.728	303.548	534.668	687.663	342.204	416.26	712.077	131.022	227.051	109.456	965.169	306.396	440.267	123.291	133.057	233.561	323.486	148.112	124.105	315.755	120.85	42.7246	201.009	256.755	288.9	668.132	34.5866	211.995	124.105	35.4004	560.303	123.291
100	262.451	591.227	167.643	384.928	116.781	89.9251	302.734	29.7038	491.13	122.884	120.443	56.1523	452.474	637.207	292.562	330.811	552.165	401.204	458.984	626.221	642.904	482.585	522.054	775.146	271.81	317.79	126.953	1116.54	424.805	549.316	200.195	91.1458	330.811	384.928	225.423	128.581	483.805	194.092	55.3385	261.23	429.688	254.72	826.416	111.084	215.658	308.024	59.4076	566.813	200.195
Panel P (Right)					Panel R
EPSC I-O slope					NMDAR/AMPAR
Control	Slitrk2-cKO	Slitrk2 WT	Slitrk2 ΔPDZ		Control	Slitrk2-cKO	Slitrk2 WT	Slitrk2 ΔPDZ
2.9378	6.2148	1.8984	1.8984		0.398197	0.709401	0.368417	0.368417
6.004	3.1882	1.801	3.1882		0.278994	0.792451	0.295661	0.295661
1.8166	3.0336	3.0336	3.0336		0.060083	0.188348	0.488361	0.188348
3.951	5.2272	3.951	3.951		0.394962	0.142228	0.188348	0.488361
1.1622	4.3162	2.0312	0.8856		0.256	0.097857	0.043991	0.103705
1.3314	4.3232	1.614	0.6326		0.101641	0.062829	0.39651	0.122044
3.0758	5.758	4.82932	2.8786		0.175559	0.166499	0.178028	0.014316
0.3278	7.3504	1.5658	5.0344		0.632365	0.108489	0.225712	0.039885
4.7774	4.6776	0.6292	2.4516		0.327149	0.360555	0.134927	0.206736
1.2592	4.8048	2.3604	1.6976		0.247514	0.079703	0.327873	0.283483
1.0598	7.7044	3.5712	2.744		0.196751	0.03504	0.03504	0.03504
0.4882	2.0604	3.1628	1.0354		0.414281	0.257427	0.33617	0.222695
4.6616	2.9034	8.5098	3.6292		0.301081	0.148132	0.161825	0.191303
	1.4124	0.7794	1.3332			0.259759	0.880514	0.763026
	10.0856	2.4004	2.7894			0.409793	0.186168	0.339552
	3.941	2.1436	3.0518			0.196317	0.231655	0.047113
	5.3518	0.6296	4.2244			0.174149	0.333748	0.109722
		6.7134	3.0558				0.078425	0.441731
[truncated: 62 more columns]

## Sheet: Fig 7
Panel C					Panel E
Frequency (Hz)		Amplitude (pA)			Frequency (Hz)		Amplitude (pA)
Control	Slitrk2V89M-cKI	Control	Slitrk2V89M-cKI		Control	Slitrk2V89M-cKI	Control	Slitrk2V89M-cKI
1.87773	0.752069	7.91202	13.2303		9.86876	4.39176	12.1789	5.07361
2.79886	0.532004	16.3249	6.83671		17.6722	5.35084	9.34819	17.2551
2.59058	0.378047	10.7622	7.46307		6.20946	4.11727	8.43103	7.51003
0.587346	0.392029	7.80987	10.7889		5.52368	8.18277	5.62669	5.1339
1.95684	1.3386	14.5495	11.6719		5.16406	7.31643	6.00848	5.57815
1.82393	1.75271	7.74993	7.824		8.73594	9.92012	5.16263	4.99024
0.917579	1.03994	8.5402	6.81578		11.2872	3.48787	10.4376	7.76428
2.27598	0.322376	15.6184	11.4722		7.3265	2.31469	16.9525	7.27286
3.35025	1.88349	14.1004	8.37602		6.43507	7.7137	8.12001	9.57232
1.4192	2.16081	7.35641	12.0669		6.99595	5.04414	8.31103	8.62289
1.22579	0.705926	8.05695	6.54884		8.58747	2.53002	5.4554	10.0223
0.686379	0.730552	8.02746	17.3742		18.3717	7.74777	5.19564	13.5814
3.67588	0.200514	10.5429	5.62181			5.87033		10.8048
2.73106	0.175214	13.5293	6.07918
1.06271	3.92809	9.99218	15.2408
2.62298	5.06306	8.35815	7.73552
5.86113	0.291392	13.8313	7.06238
2.06915		14.34
1.20161		9.96701
Panel G
Intensity (μA)	Control															Slitrk2V89M-cKI
20	13.6312	11.1898	22.9899	8.54492	9.96908	21.7692	11.8001	35.6038	14.8519	32.5521	26.652	84.8389	8.13802	69.987	14.0381	9.56217	8.54492	22.9899	20.1416	25.8382	13.4277	16.276	13.2243	13.2243	25.8382	25.0244	13.8346	13.4277	23.1934
40	10.5794	7.12077	17.4967	30.5176	17.7002	13.4277	13.6312	39.8763	28.0762	83.0078	9.35872	196.33	39.0625	121.257	96.0286	9.35872	8.54492	17.4967	10.7829	74.056	13.6312	20.9554	42.1143	14.8519	74.056	26.8555	75.0732	12.0036	56.3558
60	10.5794	13.2243	19.5312	81.7871	40.4866	9.15527	41.7074	103.76	38.8591	135.091	182.902	221.151	72.8353	138.143	129.394	8.95182	11.3932	19.5312	14.6484	155.64	66.5283	77.3112	63.2731	32.7555	155.64	61.0352	198.771	19.5312	46.3867
80	10.376	17.9036	19.9382	125.326	43.335	46.9971	103.353	237.834	57.9834	182.088	253.092	243.734	102.743	206.299	175.781	19.3278	19.3278	19.9382	12.8174	247.599	138.143	133.87	140.177	97.4528	247.599	141.805	232.137	23.1934	90.7389
100	18.1071	28.6865	40.6901	150.553	41.3005	49.235	259.806	339.966	96.4356	203.451	244.141	281.779	135.702	262.858	204.468	34.3831	33.7728	40.6901	42.1143	290.527	124.919	162.557	176.595	108.032	290.527	173.747	321.452	26.4486	131.226
Panel H			Panel J
EPSC I-O slope			NMDAR/AMPAR
Control	Slitrk2V89M-cKI		Control	Slitrk2V89M-cKI
0.1805	0.276693		0.458524	0.986005
0.2547	0.278172		0.138324	0.60764
0.3643	0.363437		0.520875	0.136246
1.4264	0.315903		0.157621	0.837661
0.497	2.80355		0.369315	0.791303
0.4639	1.28858		1.22725	0.074069
1.706	1.48944		0.162626	0.559334
2.798	1.5736		0.433199	0.354379
0.8197	0.973788		0.198082	0.497926
2.1359	2.80355		0.420319	0.157998
2.5701	1.54345		0.260302	0.076863
3.2043	2.99646		0.412198	0.066607
1.2675	0.291859		0.357396	1.14295
2.6058	1.1765		0.703007	0.8851
2.1089			0.454014
Panel L
Intensity (μA)	Control												Slitrk2V89M-cKI
20	16.0726	16.276	22.583	19.3278	13.4277	61.2386	53.9144	11.8001	54.7282	39.4694	21.9727	31.9417	25.4313	10.9863	8.95182	51.473	19.7347	66.3249	27.4658	44.3522	16.8864	22.9899	68.5628	22.3796
40	14.6484	18.514	36.2142	38.0453	31.1279	69.1732	142.822	121.053	151.164	39.2659	19.3278	36.8245	57.9834	41.097	22.1761	71.818	87.4837	96.4356	31.1279	76.0905	50.0488	66.7318	85.2458	61.0352
60	34.5866	22.9899	51.0661	55.3385	60.0179	79.1423	209.961	168.864	196.533	112.712	71.818	71.4111	75.4801	64.4938	36.6211	79.9561	177.409	128.174	80.1595	106.811	38.8591	84.6354	78.3285	68.5628
80	51.6764	22.3796	40.4866	41.097	62.8662	87.2803	330.404	334.88	297.648	114.746	178.63	70.1904	167.847	103.963	73.0387	129.191	203.857	170.288	85.0423	147.502	69.987	81.9906	90.5355	59.2041
100	42.9281	93.5872	67.9525	84.6354	127.564	102.336	367.432	426.025	372.721	118.815	204.671	69.7835	166.016	146.891	83.2113	168.05	215.861	212.606	108.643	140.788	93.9941	120.443	114.746	69.987
Panel M			Panel O
EPSC I-O slope			NMDAR/AMPAR
Control	Slitrk2V89M-cKI		Control	Slitrk2V89M-cKI
0.5186	1.6994		1.4608	1.7205
0.6179	1.3063		1.3692	1.8864
0.6817	0.7922		0.9877	1.9515
0.7718	1.6291		1.2936	0.8406
1.0409	2.3833		1.2072	1.7891
1.1798	2.1708		1.0015	2.4636
3.7529	1.1033		3.2658	1.4051
3.8456	1.6463		3.364	1.1001
3.6371	0.8941		1.1031	1.1353
1.372	1.2187		1.02434	1.3049
1.8309	1.2817		1.7245	1.1367
0.8632	0.8517		1.5434	1.2479
Panel Q
Intensity (μA)	Control												Slitrk2V89M-cKI
20	22.583	10.1725	17.7002	13.0208	11.8001	28.0762	54.7282	84.2285	15.8691	16.4795	20.752	15.0553	20.3451	61.0352	68.3594	32.959	31.7383	21.7692	35.4004	26.0417	20.1416	41.7074	23.3968	41.097
40	50.8626	63.0697	22.1761	31.3314	64.0869	22.7865	116.17	147.298	38.4522	31.3314	63.2731	33.5693	30.5176	111.694	103.353	51.0661	77.5147	118.815	48.8281	57.373	24.6175	58.5938	61.0352	77.9215
60	86.8734	72.6318	43.1315	69.987	68.9697	20.9554	223.796	220.54	68.1559	42.3177	97.6562	96.4356	107.625	141.805	134.277	47.6074	109.863	162.353	88.9079	80.7699	65.918	87.0768	71.0042	94.6045
80	120.85	110.474	89.7217	108.846	84.0251	90.7389	238.851	214.844	109.253	53.9144	147.502	95.8252	128.174	153.605	150.757	66.3249	147.502	208.333	125.732	87.4837	100.708	112.915	90.7389	93.7907
100	147.705	142.008	107.218	140.381	128.988	120.443	335.693	360.107	95.8252	140.991	173.34	188.599	195.109	150.147	173.136	76.2939	172.323	226.034	128.581	95.4183	115.763	112.712	105.794	103.353
Panel R			Panel T
EPSC I-O slope			NMDAR/AMPAR
Control	Slitrk2V89M-cKI		Control	Slitrk2V89M-cKI
1.4608	1.7205		0.372923	0.372923
1.3692	1.8864		0.238994	0.16771
0.9877	1.9515		0.260423	0.145998
1.2936	0.8406		0.335708	0.14171
1.2072	1.7891		0.269935	0.347576
1.0015	2.4636		0.281584	0.282495
3.2658	1.4051		0.243135	0.172597
3.364	1.1001		0.22523	0.07526
1.1031	1.1353		0.14336	0.473717
1.02434	1.3049		0.218175	0.090279
1.7245	1.1367		0.330843	0.244011
1.5434	1.2479		0.333322	0.279318
Panel W
Day	Error																				Latency to target																				Total distance
	Control										Slitrk2V89M-cKI										Control										Slitrk2V89M-cKI										Control
Day1	36	27	31	12.5	17.5	19	19	23.5	10	10	21.5	19	25.5	25	27	25	4	11	14	18	91.2	91.76	180	90.56	90.68	180	31.3997	96.6	32.533	46.3995	2	1.16	90.64	90.64	180	90.6	28.9997	49.6662	25.7664	57.3661	1422.14	1523.16	1025.98	928.361	775.648	1281.65	631.933	1120.4	454.892
Day2	15	20.5	21	23	6.5	16.5	23	23.5	22.5	25.5	12.5	17.5	7	10	14	11	9.5	6.5	8	14.5	47.4	96.8	73.92	111.2	44.32	53.32	51.8995	75.5324	72.2992	74.466	73.12	128.8	35.8	63.2	156.56	47.64	4.03329	25.0998	23.3665	36.6996	849.889	1279.9	1022.4	1151.89	499.209	973.216	892.79	607.851	749.959
Day3	10.5	17.5	13.5	6	23	12	13	11.5	19.5	12.5	1	10.5	9	12	13.5	8.5	6.5	3.5	25.5	9	35.56	115.2	49.36	38.32	108.72	35.04	93.3666	52.9661	36.1663	28.5997	50.24	47.04	35.8	105.4	80.08	29.84	30.933	20.1665	11.2999	17.0665	417.005	1086.7	824.79	550.567	1276.19	685.998	510.627	357.534	554.443
Day4	7.5	14.5	9	10.5	8.5	13	13.5	9.5	3	13	16	4.5	19.5	3.5	4	5.5	8	10	7.5	7	111.44	68.4	40.56	56.96	32.08	95.32	57.1328	38.8329	14.6998	23.2664	98.12	25.36	89.72	65.68	9.16	12.32	22.7331	45.0662	5.43328	10.9665	313.185	629.769	357.659	494.856	479.029	508.464	373.25	341.764	160.2
Day5	11	11.5	3.5	8	9.5	11	2	8	5	6	6	7.5	13.5	2.5	1.5	9	11	2.5	11	3	35.8486	7.0144	22.7644	5.70617	11.9136	37.1172	5.6666	15.0665	22.3998	6.26661	70.735	20.3652	21.4644	2.2048	59.6925	13.7428	11.3666	2.16664	12.5665	6.09994	537.789	638.293	208.021	496.11	444.409	980.116	212.914	156.691	233.876
Day6	7	4	1	1	5	2	7	7	7	2	3	2	1	3	7	3	6	7	9.5	6	18.4665	6.59993	0.266664	4.33329	10.6666	11.8665	10.7332	10.6999	9.36657	2.9333	4.39996	8.13325	1.13332	19.5998	7.46659	11.7332	4.66662	5.2666	17.2998	2.86664	228.673	68.3329	7.39427	39.932	142.069	99.5256	95.5067	363.582	137.281
Day7	3	3	4	1	7	5	4	4	1	6.5	3	1	1	4	4	1	3.5	1	1.5	3.5	11.1332	8.26658	10.1999	4.39996	4.33329	14.1332	3.39996	12.4665	1.06665	10.4999	10.3999	0	2.86664	6.33327	10.9999	21.7998	7.69992	5.09995	0	11.0332	96.149	105.14	140.605	71.9296	475.691	131.039	62.6331	94.0135	50.3818
Panel Y							Panel Z
Error		Comulative time		Latency to target			Error		Comulative time		Latency to target
Control	Slitrk2V89M-cKI	Control	Slitrk2V89M-cKI	Control	Slitrk2V89M-cKI		Control	Slitrk2V89M-cKI	Control	Slitrk2V89M-cKI	Control	Slitrk2V89M-cKI
13	8	6.56648	33.072	4.48442	1.68163		6	8	1.3613	3.04221	55.8933	25.8588
7	40	0.80079	3.92405	58.4577	31.7928		6	30	21.3032	2.24176	6.9676	17.9341
22	17	3.36337	12.4122	5.60561	26.3459		18	22	21.5435	3.28394	6.9676	24.189
3	21	0	3.68375	60	26.9073		14	25	5.76445	2.00228	16.0124	6.40728
23	27	4.48619	5.28746	10.9752	30.6032		32	14	3.60267	3.84437	10.4878	11.0526
26	23	11.6162	5.12529	27.3181	14.2547		8	21	3.76428	1.1236	2.48282	45.586
4	13	17.7332	4.99995	2.99997	20.1331		15	16	2.9333	1.06666	9.26657	7.66659
6	7	32.7997	20.2665	16.0665	6.59993		18	18	2.13331	3.26663	1.99998	26.1331
22	15	2.9333	9.13324	46.9995	2.33331		13	26	7.13326	2.99997	7.53326	1.99998
16	22	5.53328	3.59996	15.1998	9.06658		14	33	4.39996	3.1333	8.99991	14.9998
[truncated: 11 more columns]

## Sheet: S1 Fig
Panel C
Slitrk1-cKO mRNA levels
Slitrk1	Slitrk2	Slitrk3	Slitrk4	Slitrk5
0.002648	0.9878	1.2143	1.1045	1.1123
0.00844	0.897	1.0543	1.023	1.3203
0.00331	1.1007	0.723	1.2323	0.8323
Panel F
Slitrk1-cKO														Slitrk2-cKO														Slitrk1/2-dKO														Slitrk2V89M-cKI
Slitrk1		Slitrk2		PSD-95		Gephyrin		GluA1		GluN1		GABAARγ2		Slitrk1		Slitrk2		PSD-95		Gephyrin		GluA1		GluN1		GABAARγ2		Slitrk1		Slitrk2		PSD-95		Gephyrin		GluA1		GluN1		GABAARγ2		Slitrk1		Slitrk2		PSD-95		Gephyrin
ΔCre	Cre	ΔCre	Cre	ΔCre	Cre	ΔCre	Cre	ΔCre	Cre	ΔCre	Cre	ΔCre	Cre	ΔCre	Cre	ΔCre	Cre	ΔCre	Cre	ΔCre	Cre	ΔCre	Cre	ΔCre	Cre	ΔCre	Cre	ΔCre	Cre	ΔCre	Cre	ΔCre	Cre	ΔCre	Cre	ΔCre	Cre	ΔCre	Cre	ΔCre	Cre	ΔCre	Cre	ΔCre	Cre	ΔCre	Cre	ΔCre	Cre
0.877461	0.183045	1.48304	0.998658	0.847449	0.831382	0.935362	0.951016	0.518357	0.591296	0.653667	1.35412	0.754976	1.25823	0.856333	0.723198	1.08964	0.271177	1.2725	1.2652	1.04602	0.928047	1.1579	1.2386	1.17837	1.30926	0.889841	0.704499	1.06551	0.087298	1.14969	0.353359	0.986873	0.606022	0.989969	0.186102	1.09256	0.953736	1.67491	0.867551	1.06636	0.920606	1.07829	0.888975	1.01039	1.02149	1.2721	1.74695	1.22419	1.24044
0.836994	0.065264	0.709904	0.69376	0.950353	0.828059	0.966891	0.88746	0.706205	0.805577	0.89055	1.14071	1.51494	1.10999	1.09554	1.15928	0.803218	0.394017	1.11202	1.04948	0.866662	0.784387	1.22837	1.1823	1.34329	1.41407	0.66375	0.680724	1.0093	0.135373	0.797378	0.344732	0.829687	0.571608	0.68202	0.386612	1.24628	0.796289	1.0323	1.05344	0.884537	0.93515	1.06286	1.18573	1.74538	1.74728	0.69114	1.59167	1.08081	1.20075
1.05696	0.203774	0.891067	1.26696	0.996928	1.15572	0.978096	1.04797	0.856684	0.97723	1.08031	1.37327	0.97331	0.75108	0.879092	0.908307	1.10714	0.276498	0.687867	0.722287	0.879216	0.982953	0.650731	0.770175	0.593823	0.858215	1.12559	1.01788	1.69052	0.080851	0.867072	0.423036	0.913967	0.621341	1.64534	0.499976	0.517814	0.573469	0.528764	0.251392	0.958196	0.865934	1.02928	0.916974	0.665155	0.526581	0.800499	1.36085	0.849194	0.869656
1.22859	0.030257	0.915987	1.06748	1.20527	1.38517	1.11965	1.11356	1.09075	1.24423	1.37548	1.61618	0.756771	0.826393	1.16904	1.25598			0.927611	1.12444	1.2081	1.3239	0.962993	1.21931	0.884513	1.03723	1.32082	1.65689	0.234676	0.101566	1.18586	0.427688	1.26947	0.83896	0.682669	0.281533	1.14335	0.617091	0.764029	0.506447	1.09091	1.52657	0.829569	1.01135	0.579083	0.964739	1.23626	0.450757	0.845808	0.638966
								1.50118	0.904584
								1.33052	0.787584
								0.877084	0.857314
								1.11922	1.34472
[truncated: 6 more columns]

## Sheet: S2 Fig
Panel C
	WT - Slitrk1			cKO - Slitrk1
SR	5145.56	3823.22	10719.9	1669.22	2674.11	2292.67
SLM	4476.78	3533	8407.56	1547.89	2553	2019.11
Panel D
	WT - PSD95			cKO - PSD95			WT - SHANK2			cKO - SHANK2
SR	2927.78	3163.22	10079.1	3919.11	7923.33	7590.22	5565.33	5064.44	10202.6	5633	7666.44	8839.44
SLM	2965.33	3147.33	6349.56	3650.22	4390.11	5341.89	3003.11	3103.33	7291	3260.22	4357.56	4784.89
Panel E
	WT - Slitrk2			cKO - Slitrk2
SR	1205.44	187.667	226.889	1040.67	438.111	527
SLM	1114.11	2489.89	872.556	1116.22	2884.78	856.444
Panel F
	WT - PSD95			cKO - PSD95			WT - SHANK2			cKO - SHANK2
SR	3044	5387.11	2035.11	2072.33	4996.56	3955.89	4908.33	5202.22	2404.22	4590.22	5247.89	4603
SLM	2871.33	3822.89	2683.89	3608.44	3279	3532.44	3075.22	2688.78	3209	3716	3228.11	2807.67
Panel I
	WT - Slitrk1			cKO - Slitrk1
OML	5030.44	3366	8852.78	1383	2056.67	1698.67
MML	4760.33	3372.22	9292.33	1807.11	2197	1623.89
Panel J
	WT - PSD95			cKO - PSD95			WT - SHANK2			cKO - SHANK2
OML	3539	3305.67	8631	4201.33	6306.44	7999.78	5290.67	4547.11	8849.33	4616.44	6456.44	7251
MML	2148.22	2655.89	8896.78	3324.56	5218.78	7372.11	5090.89	4579	9772.44	4999.67	6141.67	6681.11
Panel K
	WT - Slitrk2			cKO - Slitrk2
OML	1166.78	2526.89	813.444	874.667	2840.67	503.333
MML	1437.11	3123.22	910.667	1161.44	2531.78	471
Panel L
	WT - PSD95			cKO - PSD95			WT - SHANK2			cKO - SHANK2
OML	4237.56	6358.89	2541.89	2479.78	3990.44	4692.89	6208.78	5055.33	4140.11	4022.22	3886.22	4221.22
MML	2943.44	6825.89	2753.33	2174.22	4756.56	4262.33	5044.22	5096.89	3731.11	5182.67	5096.89	3627.44

## Sheet: S4 Fig
Panel B
Injected current (pA)	Control												Slitrk1-cKO
0	0	0	0	0	0	0	0	0	0	0	0	0	0	0	0	0	0	0	0	0	0	0	0
25	0	0	0	0	2	0	0	0	0	0	0	0	0	0	0	0	0	6	16	0	0	0	0
50	0	0	0	0	8	0	0	0	0	0	0	0	2	0	0	4	0	22	26	0	0	8	0
75	20	0	0	0	14	0	4	0	4	0	0	8	22	0	0	20	0	26	36	14	4	20	0
100	24	0	0	0	18	8	8	0	12	0	6	10	34	10	10	26	0	28	38	22	12	28	6
125	28	2	0	8	20	14	12	6	22	0	16	16	44	18	22	32	0	32	46	28	20	36	18
150	38	14	2	16	26	16	14	12	24	10	24	24	46	22	26	36	0	38	52	32	26	38	28
175	44	20	8	20	20	22	16	16	26	18	30	28	50	26	32	38	0	40	54	38	28	42	38
200	46	26	12	26	24	24	18	20	28	24	38	30	52	28	36	40	4	44	56	44	36	44	44
225	48	28	14	28	28	30	22	24	34	30	42	32	54	28	42	44	14	46	58	46	40	44	52
250	50	36	18	30	28	34	24	26	36	34	46	36	54	32	44	44	22	50	60	48	46	46	52
275	50	38	20	34	28	36	22	32	38	36	48	38	56	34	46	44	30	50	58	50	48	48	56
300	50	42	20	34	30	38	22	32	40	38	48	40	56	36	48	48	40	52	60	50	48	50	56
Panel D
Injected current (pA)	Control										Slitrk2-cKO
0	0	0	0	0	0	0	0	0	0	0	0	0	0	0	0	0	0	0	0	0	0	0	0	0	0
25	4	0	0	0	0	0	0	4	0	0	0	0	0	0	0	0	0	0	0	0	0	0	0	0	2
50	8	6	4	0	12	0	4	12	0	10	0	0	0	16	0	0	2	0	6	0	0	0	0	0	6
75	12	14	14	2	24	0	12	24	0	20	0	4	0	28	6	0	10	0	8	0	0	0	6	0	12
100	20	24	22	14	30	0	20	24	2	28	12	14	10	36	16	0	18	0	8	8	0	0	18	2	18
125	22	30	26	24	40	14	28	34	12	34	18	20	14	40	24	6	22	4	14	14	0	0	18	2	24
150	24	34	34	34	40	34	32	40	20	38	22	26	18	46	28	12	30	12	14	20	0	0	24	4	26
175	26	40	38	40	44	38	40	42	24	40	28	30	22	50	32	22	34	20	22	28	2	0	32	8	32
200	28	42	42	44	48	40	44	44	28	42	30	36	24	50	36	26	38	24	20	32	10	2	36	14	38
225	30	46	44	46	50	44	48	46	36	44	34	40	28	52	38	30	42	30	22	36	14	4	40	20	38
250	32	48	46	48	52	46	50	48	40	46	36	42	28	54	42	34	46	36	24	38	22	10	44	24	40
275	34	50	46	50	52	48	54	48	42	46	36	44	28	54	44	38	50	40	20	44	30	10	44	24	42
300	36	50	46	52	54	50	56	50	44	46	38	46	28	56	46	40	52	42	24	46	34	14	44	28	44
Panel F
Injected current (pA)	Control												Slitrk1-cKO
0	0	0	0	0	0	0	0	0	0	0	0	0	0	0	0	0	0	0	0	0	0	0	0	0
25	0	0	6	0	0	0	0	0	0	0	0	0	6	0	0	0	0	0	0	0	0	0	0	0
50	10	0	16	0	0	0	0	0	0	0	10	0	22	0	0	0	0	0	0	0	0	14	0	4
75	22	12	20	8	2	0	2	0	0	10	18	0	28	0	0	10	0	0	4	0	2	22	0	14
100	20	20	20	18	12	0	12	0	6	16	26	0	36	0	0	18	2	0	16	0	14	26	0	22
125	28	24	24	20	16	0	18	6	10	24	28	4	40	0	0	22	10	10	26	4	20	32	6	28
150	28	28	26	22	22	0	20	8	14	26	32	8	46	6	0	28	14	18	24	8	28	34	14	30
175	32	32	28	26	22	2	22	10	16	26	32	12	48	12	4	34	16	20	28	12	34	34	18	34
200	36	34	30	26	28	8	24	14	18	30	34	16	46	14	6	34	16	26	30	14	38	36	20	38
225	34	36	32	24	28	12	26	14	22	30	36	16	48	16	8	34	16	24	36	16	44	38	24	40
250	38	38	34	24	30	14	28	16	24	34	36	20	50	18	12	38	20	24	34	16	52	38	26	48
275	40	40	36	24	32	16	30	18	24	36	38	20	52	20	14	38	20	24	36	14	58	40	26	54
300	42	44	38	26	34	16	32	16	26	38	38	24	52	24	16	40	18	26	38	18	60	42	28	56
Panel H
Injected current (pA)	Control																					Slitrk2-cKO
0	0	0	0	0	0	0	0	0	0	0	0	0	0	0	0	0	0	0	0	0	0	0	0	0	0	0	0	0	0	0	0	0	0	0	0	0	0	0
25	0	0	0	0	0	0	0	0	0	0	0	0	0	0	0	0	0	0	0	0	0	0	0	0	0	0	0	0	0	0	0	0	0	0	4	6	0	0
50	0	0	0	0	6	6	0	0	0	2	0	0	0	0	0	0	0	10	12	0	0	0	0	0	0	0	0	0	0	0	0	6	2	0	12	12	0	4
75	12	10	10	8	10	14	0	8	0	6	8	0	0	8	0	2	10	18	20	0	4	8	0	0	4	0	8	0	14	18	8	10	12	0	18	16	4	8
100	22	20	14	18	18	18	0	20	0	8	14	0	0	16	12	10	14	30	26	10	12	16	0	0	14	8	16	0	22	26	16	16	18	6	22	20	10	10
125	24	26	14	24	22	22	8	26	4	12	20	10	6	24	20	18	18	34	28	14	20	18	2	8	22	24	18	0	26	34	22	20	24	10	26	24	14	14
150	28	28	18	28	26	26	14	32	10	12	22	18	10	32	26	22	22	36	32	14	26	24	10	16	30	26	24	6	34	44	26	22	28	14	30	28	20	22
175	30	30	30	32	30	28	18	36	16	16	26	24	12	36	30	28	26	40	34	20	34	28	14	22	34	28	28	12	36	48	30	26	32	18	34	30	22	24
200	34	34	34	38	32	34	20	36	20	20	28	30	16	38	36	32	28	42	36	22	34	32	18	26	44	34	32	18	40	62	32	28	32	24	38	38	28	20
225	36	36	38	42	32	38	22	38	24	24	32	36	20	44	44	34	30	44	42	22	38	36	22	28	50	42	36	20	44	56	36	34	40	26	40	42	30	24
250	40	38	42	48	34	40	26	46	26	28	34	36	22	54	50	36	34	46	44	26	42	36	26	32	56	44	36	24	46	62	38	34	42	28	42	40	34	28
275	44	40	50	50	38	48	26	48	26	34	44	40	22	54	56	42	34	48	46	26	46	40	28	34	64	50	40	26	46	66	46	38	44	30	44	48	34	36
300	46	40	50	54	40	50	34	50	30	38	44	46	28	58	56	44	40	50	40	32	54	40	32	38	72	58	40	30	48	68	48	44	50	36	46	52	40	40
Panel J
Injected current (pA)	Control													Slitrk1/2-cKO
0	0	0	0	0	0	0	0	0	0	0	0	0	0	0	0	0	0	0	0	0	0	0	0	0
25	0	0	0	0	0	0	0	0	2	0	0	0	2	0	6	0	0	2	12	0	0	0	0	0
50	4	0	2	0	0	0	8	6	8	0	0	2	6	0	10	0	4	12	22	6	2	2	0	0
75	10	2	8	0	4	12	14	12	12	0	0	12	12	0	12	0	14	18	16	10	10	4	0	2
100	14	8	8	2	8	16	18	20	16	0	2	16	14	4	14	0	20	24	14	14	16	4	0	6
125	16	10	14	6	10	24	20	24	18	0	6	18	16	6	20	4	22	28	18	22	18	6	4	10
150	20	14	14	10	16	24	20	32	18	2	8	20	18	8	18	6	26	28	20	20	22	8	6	14
175	22	20	20	14	18	28	26	26	18	6	12	28	20	12	18	8	32	32	22	22	22	8	10	16
200	22	20	20	18	20	30	26	28	20	8	14	26	24	12	22	12	34	34	24	24	22	8	14	20
225	22	28	24	20	22	24	26	32	20	14	16	26	20	14	22	12	34	34	26	24	24	10	8	22
250	22	28	24	22	24	26	30	32	28	16	18	26	16	16	20	14	36	34	30	26	24	10	14	24
275	20	30	22	22	22	28	32	34	24	18	20	26	16	16	20	16	38	34	30	24	24	8	22	28
300	20	28	22	22	24	28	30	36	28	20	22	28	18	16	20	16	38	32	30	28	24	10	26	30
Panel L
Injected current (pA)	Control											Slitrk1/2-dKO
0	0	0	0	0	0	0	0	0	0	0	0		0	0	0	0	0	0	0	0	0	0
25	2	0	6	4	0	0	0	2	2	0	0	0	0	0	2	6	0	0	4	0	0	0
50	12	0	18	8	0	6	0	8	2	0	0	4	0	0	2	18	0	0	6	4	0	2
75	20	4	20	14	2	10	8	12	4	0	0	18	0	10	2	22	0	2	10	6	0	8
100	22	10	24	20	8	18	16	14	4	6	0	24	0	18	2	22	0	2	16	16	0	12
125	26	18	24	24	12	20	22	14	6	12	0	26	2	22	2	26	0	4	22	20	0	16
150	24	20	26	24	16	22	26	16	6	14	0	32	6	28	4	32	0	4	26	24	0	20
175	26	22	28	26	18	24	28	22	8	16	0	34	12	34	4	38	0	8	26	22	0	24
200	26	22	28	32	20	20	34	22	8	20	0	34	16	34	6	36	0	6	30	26	0	26
225	28	24	30	30	22	22	34	24	10	22	0	36	20	34	6	34	0	10	30	28	0	28
250	30	22	32	38	22	26	38	26	10	26	0	38	24	38	6	36	0	10	32	30	0	28
275	32	28	34	36	22	28	40	28	12	24	0	40	24	38	8	36	0	10	34	32	0	30
300	34	26	36	40	22	30	44	30	14	28	0	40	26	40	10	38	0	14	36	32	0	30
Panel N
Injected current (pA)	Control														TrkB-cKO
0	12	0	0	0	0	0	0	0	0	0	3	0	0	0	4	13	0	0	0	0	0	0	0	0	0	0	0	0	0
25	20	0	0	0	5	5	0	0	16	6	12	0	0	0	0	13	0	0	8	0	0	0	10	16	0	0	0	0	0
50	23	0	0	0	15	5	16	0	16	6	21	0	14	10	0	15	9	0	21	0	0	0	17	27	0	0	0	0	0
75	27	9	0	0	18	5	19	17	16	6	24	0	14	14	0	28	8	6	28	0	0	0	29	38	4	0	0	11	0
100	28	17	0	0	28	13	14	17	18	30	30	10	14	21	4	43	9	9	32	0	0	13	35	42	4	0	6	11	0
125	31	25	9	0	29	12	17	17	32	22	34	13	21	22	8	50	13	15	37	11	0	27	40	50	11	8	12	16	0
150	39	32	18	13	28	15	20	17	29	23	35	19	27	28	11	63	14	20	36	21	0	45	43	56	15	16	17	19	8
175	45	37	24	13	35	19	20	21	33	25	39	20	23	34	13	75	21	25	40	24	11	60	42	63	21	19	20	21	10
200	36	40	30	17	39	20	30	25	36	25	40	25	21	32	17	83	17	28	46	25	13	71	45	64	25	25	22	24	14
225	49	43	42	17	40	29	19	27	36	27	44	24	33	43	18	95	17	33	41	32	15	80	52	70	25	26	26	30	18
250	77	45	48	22	40	26	38	29	34	29	46	28	36	41	20	102	17	35	57	34	19	91	50	75	29	29	28	28	18
275	58	46	52	31	44	47	37	30	33	44	49	32	46	52	22	110	12	38	57	39	24	99	57	79	34	30	35	34	20
300	77	48	52	31	41	45	44	32	31	47	50	37	50	57	23	120	21	42	54	40	27	104	56	80	38	37	39	44	22
Panel P
Injected current (pA)	Control													Slitrk2V89M-cKI
0	12	0	0	0	0	0	0	0	0	0	3	0	0	0	0	0	0	0	0	0	0	0	0	0	0	0	0
25	0	0	0	0	0	7	0	0	0	11	0	0	0	7	0	8	0	0	0	0	0	0	0	0	0	0	0
50	0	0	15	7	0	24	0	8	4	11	0	0	10	13	0	11	0	0	0	14	0	0	0	0	0	0	0
75	0	10	22	16	13	29	0	13	14	17	0	0	18	18	0	12	0	0	0	15	0	0	0	0	0	12	0
100	16	17	28	21	28	35	0	17	17	25	9	0	27	23	6	16	0	0	0	16	0	0	9	9	0	22	20
125	26	23	33	33	39	40	13	22	23	29	15	0	32	30	18	25	8	7	0	15	10	0	15	15	10	27	30
150	47	29	36	33	45	44	37	27	27	34	22	14	41	35	25	30	8	12	21	22	16	10	21	18	19	34	42
175	59	33	40	50	52	48	49	31	32	35	31	23	45	45	11	34	12	20	21	25	24	17	25	23	28	38	48
200	74	37	43	70	58	52	66	32	34	39	37	28	50	49	38	42	17	21	24	25	28	22	29	28	37	42	56
225	86	40	45	81	61	55	77	35	39	42	41	39	55	57	38	47	16	33	25	28	33	31	33	29	41	47	59
250	96	43	46	92	64	58	91	39	41	45	43	43	60	61	41	32	19	35	29	30	40	35	37	32	47	49	65
275	106	43	49	107	65	61	106	39	43	46	51	52	64	64	43	45	24	34	45	32	44	41	42	35	50	54	66
300	114	43	54	117	67	63	119	40	46	50	53	57	67	72	43	48	24	39	46	33	50	44	48	35	53	58	70

[truncated: 13 more sheets: S5 Fig, S6 Fig, S7 Fig, S8 Fig, S9 Fig, S10 Fig, S11 Fig, S12 Fig, S13 Fig, S14 Fig, S15 Fig, S16 Fig, Sheet1]
